# Supplementary material for: ADAT3 variants disrupt the activity of the ADAT tRNA deaminase complex and impair neuronal migration
Source: Brain. 2025 Mar 22;148(9):3407–21. doi: 10.1093/brain/awaf109 (PMC12404733; doi:10.1093/brain/awaf109)
Supplement: awaf109_Supplementary_Data [file awaf109_supplementary_data.zip]

Archive with 6 entries (6 files):
- brain-2024-02790-File009.pdf
- brain-2024-02790-File010.xlsx
- brain-2024-02790-File011.xlsx
- brain-2024-02790-File012.xlsx
- brain-2024-02790-File013.xlsx
- brain-2024-02790-File014.pdf
