# Supplementary material for: ADAT3 variants disrupt the activity of the ADAT tRNA deaminase complex and impair neuronal migration
Source: Brain. 2025 Mar 22;148(9):3407–21. doi: 10.1093/brain/awaf109 (PMC12404733; doi:10.1093/brain/awaf109)
Supplement: awaf109_Supplementary_Data [file awaf109_supplementary_data.zip › brain-2024-02790-File010.xlsx]

## Sheet: Tab 1
Supplementary Table 1: Clinical summary of patients with ADAT3 variants
	Alazami et al, 2013	El Hattab et al, 2016	Chopra et al, 2022	Sharkia et al, 2018	This Study	This Study	This Study	This Study	This Study	This Study	Salehi Chaleshtori et al, 2018	Thomas et al, 2019	Ramos et al, 2020
Patients (M: Male; F: Female)	24, 12M, 12F	15, 8M, 7F	1, M	2, 1M, 1F	1, M	2, 1M, 1F	2, 1M, 1F	1, 1M	1, 1F	1, 1F	1, 1F	2, 1M, 1F	3, 1M, 2F
			Patient 1		Patient 2	Patients 3 & 4	Patients 5 & 6	Patient 7	Patient 8	Patient 9		Patients 10 & 11
Age at diagnosis (y: year; m: month)	2-23y	1-24y	9y	14-15y	2y9m	4y6m- 3y6m	3y10m - 1y4m	1y10m	9m	16y	6y	13-9y	4-13y
Origins			Kuwait		Saudi	Egypt	Egypt	Egypt	Middle-East	Iran		European
Genetics
Type	Hom	Hom	Hom	Hom	Hom	Hom	Hom	Hom	Hom	Hom	Hom	Comp.Het	Comp.Het
Gene	ADAT3	ADAT3	ADAT3	ADAT3	ADAT3	ADAT3	ADAT3	ADAT3	ADAT3	ADAT3	ADAT3	ADAT3	ADAT3
cDNA	c.430G>A (NM_138422 )										c.99_106dupGAGCCCGG (NM_138422 )	c.587C>T ; c586_587delinsTT (NM_138422)	c.587C>T ; c.820C>T (NM_138422)
Protein	p.Val144Met										p.Glu36Glyfs*44	p.Ala196Val; p.Ala196Leu	p.Ala196Val; p.Gln274*
Clinical features
Intecllectual disability	24/24	15/15	1/1	2/2	1/1	2/2	2/2	1/1	ND	1/1	1/1	2/2	3/3
Epilepsy	3/24	3/15	0/1	0/2	0/1	2/2	2/2	0/1	0/1	0/1	ND	0/2	3/3
Hypotonia	10/24	6/15	0/1	2/2	1/1	2/2	2/2	1/1	1/1	1/1	ND	2/2	2/2
Microcephaly	11/24	11/15	0/1	2/2	0/1	2/2	2/2	1/1	1/1	0/1	1/1	1/2	1/3
Corpus callosum hypoplasia	ND	3/13	1/1	2/2	0/1	0/2	2/2	0/1	0/1	0/1	ND	0/1 #	0/2
Face abnormalities	ND	7/15	1/1	2/2	1/1	ND	1/2	1/1	1/1	0/1	1/1	2/2	3/3
Motor development delay	ND	15/15	ND	2/2	1/1	2/2	2/2	1/1	ND	1/1	ND	2/2	2/2
Language delay	ND	15/15	1/1	2/2	1/1	2/2	2/2	1/1	ND	1/1	1/1	2/2	3/3
Growth retardation	22/24	11/15	1/1	2/2	1/1	2/2	2/2	1/1	1/1	1/1	ND	2/2	3/3
	Hengel et al, 2020	Yahia et al, 2022	AlAbdi et al, 2023	This Study	This Study	This Study	This Study	This Study	This Study	This Study	This Study	This Study	This Study
Patients (M: Male; F: Female)	2, NA	2, 2F	9, 3F, 6M	1, F	1, M	1, F	1, M	1, F	1, F	1, M	1, M	1, M	1, M
				Patient 12	Patient 13	Patient 14	Patient 15	Patient 16	Patient 17	Patient 18	Patient 19	Patient 20	Patient 21
Age at diagnosis (y: year; m: month)	NA	30-34y	NA	11y	9y	6y	9y	2y	8y	6y	4y	11y	3y
Origins				Saudi	Saudi	Saudi	Saudi	Saudi	Saudi	Saudi	Saudi	Saudi	Middle-East
Genetics
Type	Hom	Hom	Hom	Hom	Hom	Hom	Hom	Hom	Hom	Hom	Hom	Hom	Hom
Gene	ADAT3	ADAT3	ADAT3	ADAT3	ADAT3	ADAT3	ADAT3	ADAT3	ADAT3	ADAT3	ADAT3	ADAT3	ADAT3
cDNA	c.430G>A (NM_138422 )
Protein	p.Val144Met
Clinical features
Intecllectual disability	2/2	2/2	8/8 *	1/1	NA	1/1	1/1	1/1	1/1	1/1	1/1	1/1	1/1
Epilepsy	ND	0/2	3/4	1/1	0/1	0/1	0/1	1/1	0/1	0/1	1/1	0/1	0/1
Hypotonia	2/2	0/2	5/5	0/1	1/1	0/1	1/1	0/1	1/1	1/1	1/1	NA	1/1
Microcephaly	NA	0/2	5/5	0/1	NA	1/1	0/1	1/1	1/1	0/1	0/1	NA	1/1
Corpus callosum hypoplasia	ND	0/2	3/6	0/1	0/1	0/1	0/1	1/1	0/1	0/1	0/1	NA	1/1
Face abnormalities	ND	2/2	9/9	1/1	1/1	0/1	1/1	0/1	1/1	1/1	0/1	NA	1/1
Motor development delay	ND	2/2	9/9	1/1	1/1	1/1	1/1	1/1	1/1	1/1	1/1	1/1	1/1
Language delay	ND	2/2	8/8 *	1/1	1/1	1/1	1/1	1/1	1/1	1/1	1/1	1/1	1/1
Growth retardation	ND	2/2	9/9	1/1	1/1	1/1	1/1	1/1	1/1	1/1	1/1	NA	1/1
