# Supplementary material for: ADAT3 variants disrupt the activity of the ADAT tRNA deaminase complex and impair neuronal migration
Source: Brain. 2025 Mar 22;148(9):3407–21. doi: 10.1093/brain/awaf109 (PMC12404733; doi:10.1093/brain/awaf109)
Supplement: awaf109_Supplementary_Data [file awaf109_supplementary_data.zip › brain-2024-02790-File011.xlsx]

## Sheet: Feuil1
Supplementary Table 3: Detailed clinical features of patients with ADAT3 variants
			Siblings		Siblings					Siblings
	Patient 1	Patient 2	Patient 3	Patient 4	Patient 5	Patient 6	Patient 7	Patient 8	Patient 9	Patient 10	Patient 11
Age at last evaluation	9y	2y9m	4y6m	3y6m	3y10m	1y4m	1y10m	9m	16y	13y	9y
Sex	Male	Female	Male	Female	Male	Female	Male	Female	Female	Female	Male
Parents	healthy consanguineous	healthy consanguineous	healthy consanguineous	healthy consanguineous	healthy - mother from a consanguinous family	healthy - mother from a consanguinous family	healthy consanguineous	healthy consanguineous	healthy consanguineous	healthy non-consanguinous	healthy non-consanguinous
Geographic origins	Kuwait	Saudi	Egypt	Egypt	Egypt	Egypt	Egypt	Middle East	Persian	European	European
Genetics
Methods of variant detection	WES, validated by Sanger	WES, validated by Sanger	WES, validated by Sanger	WES, validated by Sanger	WES, validated by Sanger	Targeted sequencing	WES, validated by Sanger	WGS	WES	clinical WES, validated by Sanger; research WGS	clinical WES; research WGS
Zygosity	Homozygous	Homozygous	Homozygous	Homozygous	Homozygous	Homozygous	Homozygous	Homozygous	Homozygous	Compound Heterozygous	Compound Heterozygous
Gene	ADAT3	ADAT3	ADAT3	ADAT3	ADAT3	ADAT3	ADAT3	ADAT3	ADAT3	ADAT3	ADAT3
NM_138422	c.430G>A	c.430G>A	c.430G>A	c.430G>A	c.430G>A	c.430G>A	c.430G>A	c.430G>A	c.430G>A	c.587C>T ; c586_587delinsTT	c.587C>T ; c586_587delinsTT
HGVS protein nomenclaure	p.Val144Met	p.Val144Met	p.Val144Met	p.Val144Met	p.Val144Met	p.Val144Met	p.Val144Met	p.Val144Met	p.Val144Met	p.Ala196Val; p.Ala196Leu	p.Ala196Val; p.Ala196Leu
Inheritance	inherited from father and mother	inherited from father and mother	inherited from father and mother	inherited from father and mother	inherited from father and mother	inherited from father and mother	N/A	inherited from father and mother	N/A	inherited from father (c586_587delinsTT) and mother (c.587C>T)	inherited from father (c586_587delinsTT) and mother (c.587C>T)
Other genetic finding	None	None	Homozygous variant in H6PD (c.902G>A), UBR4 (c.43G>A), FAM107B (c.121A>C), LGR5 (c.1762G>A), SLC25A23 (c.783G>A), INSR (c.2960C>T), LRRC8E (c.1361C>G) genes		Paternally inherited heterozygous variant in LOXL2 gene (c.2000T>C) , Compound heterozygous variant in HERPUD1 gene (c.394C>T, paternally inherited; c.488C>T, maternally inherited), and hemizygous variant in SLC16A1 gene (c.-127G>T)	NA	Heterozygous variant in GNE gene (c.1798G>A)	Homozygous variant in GAMT gene (c.577C>T )	Homozygous variant in COG8 gene (C.155C>A )	Heterozygous variant in NEB (c.7845T>A) and PCCB (c.1229G>A) genes	None
Pregnancy and delivery
Pregnancy	Normal	full term, vaginal delivery, incubated for 4 days (neonatal jaundice)	Full term, Cesarian section	maternal proteinuria but no pre-eclampsia. Born at term by C-section	Full term, Cesarian section	Full term, Cesarian section	Full term, Cesarian section	36w, Normal Spontaneous Vaginal Delivery	preterm, Cesarian section	34w, Intrauterine Growth Restriction, 4 weeks in Neonatal intensive care unit	35w, Intrauterine Growth Restriction, 3 weeks in Neonatal intensive care unit
Height (perc)/weight(perc)/Head Circumference(perc) at birth	NA, 2.9kg (15th p), NA	NA	NA	NA	NA	NA	NA	NA (HC at 4.5m: 36.5cm (-3.5SD))	46cm (6th p), 2.3kg (2th p), 33cm (11th p)	38.1cm (<1st p), 1.55kg (< 1th p), microcephaly (HC unavailable)	42cm (5th p), 1.67kg (< 1th p), HC unavailable
Neonatal findings	None	physiological jaundice	Neonatal jaundice	Neonatal jaundice for 9 days	Meconium stained amniotic fluid, NICU for 1 day, developed cyanosis day after, readmitted for 15 days but ventilation not needed	None	None	Apnea and cyanosis with desaturation	Nuchal cord and hypotonia	growing in Neonatal intensive care unit, jaundice	growing in Neonatal intensive care unit, jaundice
Developmental stages
Age of sitting (months)	18	24	18-24	18-24	Not achieved by 5m, can sit for 1-2sec at 3y10m	Not achieved	14	8m	18m	12	12
Age of walking (months)	36	36	Not achieved	Not achieved	Not achieved	Not achieved	Not achieved	NA	36m	2y11m	3y
Language delay	yes	yes	yes	yes	Yes	Yes	Yes	NA	Yes	Yes	Yes
Age of first words (m:months, y:years)	5y	only letters at 2y	N/A	N/A	Unknown/Not Reported	No word yet	Not achieved	NA	28m by speaech therapy	nonverbal	nonverbal
Age of first sentences (m:months, y:years)	NA	no sentence at 2y, on speach therapy	Not achieved	Not achieved	Unknown/Not Reported		Not achieved	NA	Not acquired	nonverbal	nonverbal
Current language ability	10-12 words	only syllable	Few words	Few words	Can use "mom" and "dad" occasionally with meaning, no other words	No language ability	only cooing and babbling	only produce sounds	3-4 words	nonverbal	babbling
Intellectual disability (ID)
Estimated level of ID (mild, moderate, severe)	Severe (based on estimate of language, adaptive abilities)	Severe	Severe	Severe	Not formally assessed	Not formally assessed	Not formally assessed	NA	Not formally assessed	Severe	Severe
Age at evaluation (y)		2	Not formally assessed	Not formally assessed						NA	NA
Total IQ		25	Not formally assessed	Not formally assessed						NA	NA
Clinical Examination
Age at examination (years)	8y	4y4m	4y6m	3y6m	3y10m	1y4m	1y10m (HC: 17m)	9m	14y	13y	9y
Height (SD)/weight(SD)/Head Circumference(SD)	112.8 cm (-3.31) / 17.6 kg (-4.06) / HC unavailable	90 cm (-2.93) / 10 kg (-3.71) / 46cm (-1,19)	Measurements not available, but have short stature, low normal weight, microcephaly	90cm (-1.83), 13kg (-1,17), (microcephaly, measurement not available)	NA / NA / HC: 47cm (-2.1 SD)	NA / NA / HC: 44.5 cm (-1.58 SD)	77cm (-2.5) / 8.6 kg (-3.6) / 44cm (-2.7)	59.4cm (-3.7) / 5.1 kg (-3.9) / 40.6cm (-2.7)	146cm (-2.18) / 36 kg (-1.96) / HC unavailable	129cm (-4.01) / 30.2kg (-2.34) / HC unavailable	119cm (-2.41) / 20.9kg (-2.19), / HC unavailable
Neurologic examination	Global developmental delay, prominent ears and wide nasal bridge, normocephalic	global developmental delay	global developmental delay	global developmental delay	Global developmental delay	Global developmental delay, generalised axial	global developmental delay	Global developmental delay	Global developmental delay	Global developmental delay	Global developmental delay
Hypotonia/hypertonia	Hypertonia with appendicular spasticity and hyperreflexia of lwer extremities	Hypotonia	hypertonia, hyperreflexia, positive Babinski signs	hypertonia, hyperreflexia, positive Babinski signs	hypotonia	peripheral hypotonia	Hypotonia	mild hypotonia	Hypotonia	hypotonia	hypotonia
Brain imaging (MRI)
Age at examination (m:months, y:years)	9y	1y5m	4y	3y6m	2y7m	1y4m	1y	2-3m	10y	2y	NA
Brain anomalies (MRI)	dysplastic appearance to the corpus callosum with relatively decreased thickness of the posterior callosal body and splenium and blunted rostrum	Prominent left temporal surface subarachnoid space, parieto-occipital thickness, otherwise Normal MRI brain.	Cerebral atrophic changes	subdural collections/haematomas. Cerebral atrophic changes	Small brain with appearance of bilateral injury and abnormal gyrification that is worst in the posterior Perisylvian regions, left more so than right. Cortical atrophy in right parietal lobe and bilateral occipital poles with astrogliosis in subcortical white matter. Large sylvian fissures, thin corpus callosum, small hippocampal commissure, small thalami, enlarged cerebral ventricles, diffusely …	Prominent bilateral fronto-temporal cortical sulci, Frontotemporal atrophic brain with widened sylvian fissures, hypogenesis of the corpus callosum	Head CT showed bilateral oto-mastoiditis, ethmoido-maxillary sinusitis and enlarged nasopharyngeal adenoid. MRI performed at 2y1m did not reveal brain anomalies.	None	paranasal sinus inflammation, adenoid tissue hypertrophy and cavum septum pellucidum	Normal	NA
Other
	failure to thrive, high forehead, long palpebral fissures, large ears, long philtrum, arched brows	failure to thrive, prominent and high forehead, otitis media, Hypertelorism/Telecanthus	Abnormal movements, short stature	Short stature, recurrent episodes of generalized tonic clonic seizures from age 2.5 years, thrombocytopenia	Plagiocephaly, poor eye contact, Left temporal epileptogenic discharge seen at the electroencephalogral (2y11m), Generalized tonic-clonic seizures, constipation, mild hepatomelgaly (2y8m), secundum atrial septal defect 4mm (2w), normal EMG (1y10m)	Frontal bossing, brachycephaly, depressed Nasal bridge, synophrys, Generalized tonic-clonic seizures	prominent forehead, broad forhead, broad nasal bridge, telecanthus, epicanthus, arching eyebrows, downward slanting palbebral fissures, thin upper vermilian border, micrognathia, Large ears, wide mouth, Teeth abnormalities, Strasbismus, failure to thrive, short stature	high forehead, prominent forehead , micrognathia, depressed nasal bridge, low set ear with upslanting palpebral fissure, creatine deficiency that is trated with creatine supplementation	Low set ears, Normal electroencephalogram at 14y, attention deficit and aggresiveness, failure to thrive, Hyperterlorism/Telecanthus	High forehead, Epicanthus, hyperterlorism, telecanthus, long smooth philtrum, failure to thrive, gastroesophageal reflux, mild flexor contracture of the knee, myopia, strabismus	High forehead, Slanted palpebral fissures , hyperterlorism, telecanthus, long smooth philtrum, failure to thrive, severe gastroesophageal reflux, myopia, strabismus
	Patient 12	Patient 13	Patient 14	Patient 15	Patient 16	Patient 17	Patient 18	Patient 19	Patient 20	Patient 21
Age at last evaluation	11y	9y	18y	10y	3y	8y	6y	8y2m	12y	3y
Sex	Female	Male	Female	Male	Female	Female	Male	Male	Male	Male
Parents	healthy consanguineous	healthy consanguineous	healthy non-consanguineous (from the same tribe)	healthy consanguineous	healthy non-consanguineous (from the same tribe)	healthy consanguineous	healthy consanguineous	healthy consanguineous	healthy consanguineous	healthy consanguineous
Geographic origins	Arab	Arab	Arab	Arab	Arab	Arab	Arab	Arab	Arab	Middle East
Genetics
Methods of variant detection	clinical WES	clinical WES	clinical WES	clinical WES	clinical WES	clinical WES	clinical WES	clinical WES	clinical WES	WGS
Zygosity	Homozygous	Homozygous	Homozygous	Homozygous	Homozygous	Homozygous	Homozygous	Homozygous	Homozygous	Homozygous
Gene	ADAT3	ADAT3	ADAT3	ADAT3	ADAT3	ADAT3	ADAT3	ADAT3	ADAT3	ADAT3
NM_138422	c.430G>A	c.430G>A	c.430G>A	c.430G>A	c.430G>A	c.430G>A	c.430G>A	c.430G>A	c.430G>A	c.430G>A
HGVS protein nomenclaure	p.Val144Met	p.Val144Met	p.Val144Met	p.Val144Met	p.Val144Met	p.Val144Met	p.Val144Met	p.Val144Met	p.Val144Met	p.Val144Met
Inheritance	inherited from father and mother	inherited from father and mother	inherited from father and mother	inherited from father and mother	inherited from father and mother	inherited from father and mother	inherited from father and mother	inherited from father and mother	inherited from father and mother	not tested
Other genetic finding	None	Hemizygous deletion affecting exon 12 and exon 13 of DMD, Heterozygous variant in CEP290 gene (c.4714G>T)	None	None	None	None	None	None	None	None
Pregnancy and delivery
Pregnancy	normal spontaneous vaginal delivery, full term, uneventful pregnancy	in vitro fertilization	Born post-term with pregnancy induced hypertension	Normal	Normal	The mother had a history of bleeding in the 1st trimester	uneventful	NA	Born preterm, Vaginal Delivery	Gestational diabetes and prolonged latent labor (30hrs)
Height (perc)/weight(perc)/Head Circumference(perc) at birth	NA	NA	NA	NA / 2.5kg (4th p) / NA	NA	NA / 2.5kg (4th p) / NA	NA / 2.3kg (2th p) / NA	NA	NA	NA / 3.4kg (40th p) / NA
Neonatal findings	discharged home in good condition	Anal atresia and history of occasional cyanosis	Spent 4 days in Neonatal intensive care unit on phototherapy	None	None	None	Floppy since discharge from nursery	NA	NA	Bilateral Vertical talus, Lower and upper limb spasticity, Bilateral Ingunial hernia, Left Acetabular dysplasia, dysmorphic facial features
Developmental stages
Age of sitting (months)	NA	Not attained	NA	18m	18m	5y	18m	8y2m	7y	14m
Age of walking (months)	6y	Not attained	NA	10y	Not attained	Not attained	3y	7y	7y	Not attained
Language delay	yes	yes	yes	yes	yes	yes	yes	yes	yes	yes
Age of first words (m:months, y:years)	NA	Not attained	11y	3y	1y	3y	12m	Not attained	nonverbal	nonverbal
Age of first sentences (m:months, y:years)	NA	Not attained	Not attained	NA	NA	Not attained	NA	Not attained	nonverbal	nonverbal
Current language ability	NA	only vocalizes	one word	10 words	6 words	only syllable	NA	babbles	sometimes "baba" and "mama" but not very clear	no speech- bable only
Intellectual disability (ID)
Estimated level of ID (mild, moderate, severe)	moderate	NA	Moderate	Severe	Severe	Severe	Moderate	Severe	Severe	Mild
Age at evaluation (y)	11y	13m	14y	10y	3y	8y	10y	3y	11y	11m
Total IQ	NA	NA	NA	NA	NA	NA	NA	NA	NA	NA
Clinical Examination
Age at examination (years)	10y6m	9y	14y	10y	3y	8y	10y	8y2m	12y	11m
Height (SD)/weight(SD)/Head Circumference(SD)	Height 25th centile/ Weight 25th centile/ HC 10th centile	94cm (-6.57) / 14.6kg (-4) / 47cm (-4.31)	138cm (-3.39) / 28kg (-3.14) / HC unavailable	126cm (-1.95) / 19.5kg (-2.98) / HC unavailable	80cm (-3.75) / 9kg (-3.62) / 44cm (-2.88)	120cm (-1.35) / 16.3kg (-2.85) / 49.5cm (-1.72)	121.5cm (-2.65) / 18.8kg (-3.15) / 49.6cm (-2.51)	102.5cm (-4.8), 12.7kg (-7.7), 49.5cm (-2.36)	NA	68cm (-2.4), 6.4kg (-3.7), 42.5cm (-2.9)
Neurologic examination	global developmental delay	global developmental delay	global developmental delay	global developmental delay	global developmental delay	global developmental delay	global developmental delay	global developmental delay	global developmental delay	global developmental delay
Hypotonia/hypertonia	No	mild hypertonic in both lower limbs	No	Hypotonia	No	Hypotonia	Hypotonia	NA	NA	Hypotonia
Brain imaging (MRI)
Age at examination (m:months, y:years)	10y	12m	17m	16m	13m	8y	7y	3y	NA	11m
Brain anomalies (MRI)	unremarkable	unremarkable	unremarkable	unremarkable	diffuse decreased parenchymal volume with CSF spaces widening, predominantely in left cerebral hemisphere and hypoplastic corpus callosum	unremarkable	unremarkable	abnormal shape of splenium, inferior vermis hypoplasia, and abnormality of the corpus callosum	NA	delayed milination and generalized decrease of White matter, microcephaly
Other
	Mild divergent squint of right eye with head nodding, mild dysmorphism, and abnormal gait, 2 times sudden syncopal attack at 10y and 10y10m	tetralogy of Fallot and elevated CK, diagnosed with duchenne muscular dystrophy				hypothyroidism			Bilateral undescended testes and proximal hypospadias	Bilateral Inguinal hernia, Hip dysplasia, Acetabular dysplasia, Abnormal foot morphology Bilateral, Vertical talus, Billateral Short foot, Lower and upper limb spasticity, failure to thrive , Abnormal talus morphology, Heart murmur
WES: Whole exome sequencing
WG: whole genome
