# Supplementary material for: ADAT3 variants disrupt the activity of the ADAT tRNA deaminase complex and impair neuronal migration
Source: Brain. 2025 Mar 22;148(9):3407–21. doi: 10.1093/brain/awaf109 (PMC12404733; doi:10.1093/brain/awaf109)
Supplement: awaf109_Supplementary_Data [file awaf109_supplementary_data.zip › brain-2024-02790-File012.xlsx]

## Sheet: Proportion_G_to_A_pos_34_isodec
tRNA	aa	anticodon	isodecoder	V144M/V144M	control_1	A196V/A196L (Patient 10)	A196V/A196L (Patient 11)	control_2
tRNA-Ala-AGC-1	Ala	AGC	1	0.32094	0.995798	0.451486	0.525296	0.995655
tRNA-Ala-AGC-2	Ala	AGC	2	0.999603	0.999084	0.99946	0.999358	0.99932
tRNA-Ala-AGC-3	Ala	AGC	3	0.085673	0.991428	0.110882	0.208033	0.990796
tRNA-Ala-AGC-4	Ala	AGC	4	0.20842	0.996236	0.313448	0.419559	0.995881
tRNA-Ala-AGC-8	Ala	AGC	8	0.999125	0.999311	0.999294	0.999249	0.999027
tRNA-Ala-AGC-11	Ala	AGC	11	0.670886	0.997286	0.809537	0.888668	0.99665
tRNA-Arg-ACG-1	Arg	ACG	1	0.999669	0.999405	0.999571	0.999491	0.999357
tRNA-Arg-ACG-2	Arg	ACG	2	0.999417	0.999388	0.99951	0.999368	0.999279
tRNA-Ile-AAT-4	Ile	AAT	4	0.759114	0.99837	0.832762	0.836115	0.998072
tRNA-Ile-AAT-6	Ile	AAT	6	0.761658	0.999056	0.757401	0.949438	0.998898
tRNA-Ile-AAT-7/2/5	Ile	AAT	7/2/5	0.999919	0.999749	0.999627	0.99962	0.999496
tRNA-Ile-AAT-8	Ile	AAT	8	0.898921	0.997731	0.917189	0.906881	0.997933
tRNA-Leu-AAG-1	Leu	AAG	1	0.997234	0.999224	NA	NA	NA
tRNA-Leu-AAG-2	Leu	AAG	2	0.999965	0.999881	NA	NA	NA
tRNA-Leu-AAG-4	Leu	AAG	4	0.789362	0.998994	NA	NA	NA
tRNA-Pro-AGG-1/2	Pro	AGG	1/2	0.999867	0.999896	0.999905	0.999932	0.999924
tRNA-Ser-AGA-2/1	Ser	AGA	1/2	0.999682	0.99981	0.999437	0.999701	0.999689
tRNA-Thr-AGT-1	Thr	AGT	1	0.998797	0.998894	0.999202	0.999346	0.998726
tRNA-Thr-AGT-2	Thr	AGT	2	0.984375	0.989245	0.997876	0.998683	0.99713
tRNA-Thr-AGT-5	Thr	AGT	5	0.786426	0.998962	0.785091	0.804467	0.998506
tRNA-Thr-AGT-6	Thr	AGT	6	0.744996	0.998549	0.787558	0.816499	0.998128
tRNA-Val-AAC-1/2	Val	AAC	1/2	0.926567	0.974346	0.971698	0.980218	0.987898
tRNA-Leu-AAG-4/1/2/3	Leu	AAG	1/2/3/4	NA	NA	0.959764	0.976695	0.999186
tRNA-Val-AAC-3	Val	AAC	3	NA	NA	0.585723	0.677118	0.994986

## Sheet: Proportion_G_to_A_pos_34_antico
tRNA	aa	anticodon	V144M/V144M	control_1	A196V/A196L (Patient 10)	A196V/A196L (Patient 11)	control_2
tRNA-Ala-AGC	Ala	AGC	0.7444	0.997437	0.796838	0.832638	0.997526
tRNA-Arg-ACG	Arg	ACG	0.999543	0.999344	0.999528	0.999401	0.999337
tRNA-Ile-AAT	Ile	AAT	0.974324	0.999558	0.979855	0.983442	0.99933
tRNA-Leu-AAG	Leu	AAG	0.990452	0.999743	0.958884	0.976357	0.99921
tRNA-Pro-AGG	Pro	AGG	0.999869	0.999866	0.999901	0.999938	0.999926
tRNA-Ser-AGA	Ser	AGA	0.999717	0.999792	0.999372	0.999695	0.999682
tRNA-Thr-AGT	Thr	AGT	0.969559	0.995754	0.974913	0.976991	0.998112
tRNA-Val-AAC	Val	AAC	0.925672	0.97354	0.964345	0.9731	0.988094

## Sheet: DEGs_anticodon
Sample	Gene	Aa	Anticodon	Target	baseMean	log2FoldChange	stat	pvalue	padj
V144M/V144M	Homo_sapiens_tRNA-Val-AAC	Val	AAC	ADAT_target	15843.7	-1.00505	-10.5373	5.81354e-26	2.9649e-24
V144M/V144M	Homo_sapiens_tRNA-Ser-AGA	Ser	AGA	ADAT_target	16656	-1.014	-9.36228	7.80369e-21	1.98994e-19
V144M/V144M	Homo_sapiens_tRNA-Ile-AAT	Ile	AAT	ADAT_target	24762.4	-0.672068	-8.46711	2.51557e-17	4.27648e-16
V144M/V144M	Homo_sapiens_tRNA-Pro-AGG	Pro	AGG	ADAT_target	17904.6	-0.827437	-6.92	4.51652e-12	5.75856e-11
V144M/V144M	Homo_sapiens_tRNA-Ala-AGC	Ala	AGC	ADAT_target	47156	-0.539534	-5.21026	1.88579e-07	1.9235e-06
V144M/V144M	Homo_sapiens_tRNA-Thr-AGT	Thr	AGT	ADAT_target	20069.1	-0.448154	-4.77187	1.82526e-06	1.55147e-05
V144M/V144M	Homo_sapiens_tRNA-Arg-ACG	Arg	ACG	ADAT_target	40710.5	-0.32857	-4.15355	3.2735e-05	0.000238498
V144M/V144M	Homo_sapiens_tRNA-iMet-CAT	iMet	CAT	Non_ADAT_target	32245.9	-0.250996	-3.19423	0.00140205	0.00893807
V144M/V144M	Homo_sapiens_tRNA-Pro-CGG	Pro	CGG	Non_ADAT_target	7296.59	0.335541	3.04767	0.0023062	0.0117616
V144M/V144M	Homo_sapiens_tRNA-Lys-TTT	Lys	TTT	Non_ADAT_target	141440	-0.247005	-2.97189	0.00295977	0.0137226
V144M/V144M	Homo_sapiens_tRNA-Ile-TAT	Ile	TAT	Non_ADAT_target	7108.93	0.261993	2.73513	0.00623557	0.0265012
V144M/V144M	Homo_sapiens_tRNA-Thr-CGT	Thr	CGT	Non_ADAT_target	12879.3	0.225203	2.55834	0.0105173	0.0412604
V144M/V144M	Homo_sapiens_tRNA-Ser-CGA	Ser	CGA	Non_ADAT_target	5942	0.23504	2.33001	0.0198057	0.0721492
V144M/V144M	Homo_sapiens_tRNA-Leu-CAG	Leu	CAG	Non_ADAT_target	23810.6	0.238681	2.29189	0.0219117	0.0744999
V144M/V144M	Homo_sapiens_tRNA-Leu-AAG	Leu	AAG	ADAT_target	20623.6	-0.395702	-2.26717	0.02338	0.0745238
V144M/V144M	Homo_sapiens_tRNA-Pro-TGG	Pro	TGG	Non_ADAT_target	14459.6	0.209166	2.02622	0.0427426	0.128228
V144M/V144M	Homo_sapiens_tRNA-Glu-CTC	Glu	CTC	Non_ADAT_target	17019.7	-0.190826	-1.69505	0.0900665	0.255188
V144M/V144M	Homo_sapiens_tRNA-Glu-TTC	Glu	TTC	Non_ADAT_target	10537.9	0.176652	1.64245	0.100496	0.269753
V144M/V144M	Homo_sapiens_tRNA-Asn-GTT	Asn	GTT	Non_ADAT_target	31966.3	0.156878	1.58854	0.112164	0.286018
V144M/V144M	Homo_sapiens_tRNA-Thr-TGT	Thr	TGT	Non_ADAT_target	12697.5	0.145963	1.48221	0.138285	0.335836
V144M/V144M	Homo_sapiens_tRNA-Gly-GCC	Gly	GCC	Non_ADAT_target	30871.9	-0.130484	-1.34621	0.178235	0.396365
V144M/V144M	Homo_sapiens_tRNA-Leu-TAA	Leu	TAA	Non_ADAT_target	6189	0.147897	1.34461	0.178753	0.396365
V144M/V144M	Homo_sapiens_tRNA-Arg-TCT	Arg	TCT	Non_ADAT_target	17117.8	0.109388	1.26763	0.204929	0.435475
V144M/V144M	Homo_sapiens_tRNA-Cys-GCA	Cys	GCA	Non_ADAT_target	46031.2	0.0965388	1.145	0.252208	0.514504
V144M/V144M	Homo_sapiens_tRNA-Arg-CCG	Arg	CCG	Non_ADAT_target	13936.1	0.109065	1.11525	0.264743	0.519304
V144M/V144M	Homo_sapiens_tRNA-His-GTG	His	GTG	Non_ADAT_target	29736.6	-0.130325	-0.960882	0.336611	0.635821
V144M/V144M	Homo_sapiens_tRNA-Arg-CCT	Arg	CCT	Non_ADAT_target	10044.7	0.0825387	0.923865	0.355557	0.637159
V144M/V144M	Homo_sapiens_tRNA-Ile-GAT	Ile	GAT	Non_ADAT_target	1.66876	-3.92901	-0.91098	0.362306	0.637159
V144M/V144M	Homo_sapiens_tRNA-Ser-TGA	Ser	TGA	Non_ADAT_target	11315.3	-0.0751676	-0.857053	0.391416	0.665407
V144M/V144M	Homo_sapiens_tRNA-Gln-CTG	Gln	CTG	Non_ADAT_target	35026.4	0.0656885	0.79619	0.425922	0.70071
V144M/V144M	Homo_sapiens_tRNA-Lys-CTT	Lys	CTT	Non_ADAT_target	30825.8	-0.0682788	-0.761482	0.446369	0.7114
V144M/V144M	Homo_sapiens_tRNA-Ala-TGC	Ala	TGC	Non_ADAT_target	22547.2	0.0938981	0.693969	0.487702	0.750285
V144M/V144M	Homo_sapiens_tRNA-SeC-TCA	SeC	TCA	Non_ADAT_target	1056.52	-0.160359	-0.674191	0.50019	0.750285
V144M/V144M	Homo_sapiens_tRNA-Leu-TAG	Leu	TAG	Non_ADAT_target	10360.7	-0.0975158	-0.62273	0.533462	0.761695
V144M/V144M	Homo_sapiens_tRNA-Tyr-GTA	Tyr	GTA	Non_ADAT_target	46875.4	-0.0464706	-0.593865	0.552602	0.761695
V144M/V144M	Homo_sapiens_tRNA-Val-CAC	Val	CAC	Non_ADAT_target	24993.4	0.050577	0.596251	0.551008	0.761695
V144M/V144M	Homo_sapiens_tRNA-Asp-GTC	Asp	GTC	Non_ADAT_target	21230.6	0.049885	0.438978	0.660678	0.87182
V144M/V144M	Homo_sapiens_tRNA-Val-TAC	Val	TAC	Non_ADAT_target	10626.8	-0.0383352	-0.430701	0.666686	0.87182
V144M/V144M	Homo_sapiens_tRNA-Ala-CGC	Ala	CGC	Non_ADAT_target	18673.1	0.0404037	0.292478	0.769921	0.885934
V144M/V144M	Homo_sapiens_tRNA-Gly-TCC	Gly	TCC	Non_ADAT_target	21180.5	0.0294076	0.302421	0.762331	0.885934
V144M/V144M	Homo_sapiens_tRNA-Leu-CAA	Leu	CAA	Non_ADAT_target	7320.79	0.0318043	0.292048	0.77025	0.885934
V144M/V144M	Homo_sapiens_tRNA-Met-CAT	Met	CAT	Non_ADAT_target	17912.6	0.0258848	0.306138	0.7595	0.885934
V144M/V144M	Homo_sapiens_tRNA-Ser-GCT	Ser	GCT	Non_ADAT_target	21124.8	-0.0233007	-0.277776	0.781184	0.885934
V144M/V144M	Homo_sapiens_tRNA-Trp-CCA	Trp	CCA	Non_ADAT_target	28759.1	0.0309521	0.277096	0.781706	0.885934
V144M/V144M	Homo_sapiens_tRNA-Ala-GGC	Ala	GGC	Non_ADAT_target	0.383799	0.54939	0.110889	0.911704	0.9365
V144M/V144M	Homo_sapiens_tRNA-Arg-TCG	Arg	TCG	Non_ADAT_target	18942.6	0.0212687	0.195315	0.845146	0.9365
V144M/V144M	Homo_sapiens_tRNA-Gln-TTG	Gln	TTG	Non_ADAT_target	11418.6	0.0116351	0.103744	0.917373	0.9365
V144M/V144M	Homo_sapiens_tRNA-Gly-CCC	Gly	CCC	Non_ADAT_target	25961.1	0.0212115	0.137351	0.890753	0.9365
V144M/V144M	Homo_sapiens_tRNA-Ser-ACT	Ser	ACT	Non_ADAT_target	1.02844	0.455069	0.102781	0.918137	0.9365
V144M/V144M	Homo_sapiens_tRNA-Phe-GAA	Phe	GAA	Non_ADAT_target	16090	-0.00435239	-0.0452678	0.963894	0.963894
V144M/V144M	Homo_sapiens_tRNA-Asn-ATT	Asn	ATT	Non_ADAT_target	0	NA	NA	NA	NA
V144M/V144M	Homo_sapiens_tRNA-Asp-ATC	Asp	ATC	Non_ADAT_target	0	NA	NA	NA	NA
V144M/V144M	Homo_sapiens_tRNA-Cys-ACA	Cys	ACA	Non_ADAT_target	0	NA	NA	NA	NA
V144M/V144M	Homo_sapiens_tRNA-Pro-GGG	Pro	GGG	Non_ADAT_target	0	NA	NA	NA	NA
V144M/V144M	Homo_sapiens_tRNA-Ser-GGA	Ser	GGA	Non_ADAT_target	0	NA	NA	NA	NA
V144M/V144M	Homo_sapiens_tRNA-Sup-TTA	Sup	TTA	Non_ADAT_target	0	NA	NA	NA	NA
V144M/V144M	Homo_sapiens_tRNA-Tyr-ATA	Tyr	ATA	Non_ADAT_target	0	NA	NA	NA	NA
A196V/A196L (Patient 10)	Homo_sapiens_tRNA-Lys-CTT	Lys	CTT	Non_ADAT_target	106419	0.707727	13.5698	6.04838e-42	3.14516e-40
A196V/A196L (Patient 10)	Homo_sapiens_tRNA-Ser-AGA	Ser	AGA	ADAT_target	44694.3	-0.81841	-10.1057	5.21172e-24	1.35505e-22
A196V/A196L (Patient 10)	Homo_sapiens_tRNA-Ala-AGC	Ala	AGC	ADAT_target	95219	-0.638207	-9.79908	1.13612e-22	1.96928e-21
A196V/A196L (Patient 10)	Homo_sapiens_tRNA-Val-AAC	Val	AAC	ADAT_target	36399.7	-1.01314	-8.67808	4.0251e-18	4.71268e-17
A196V/A196L (Patient 10)	Homo_sapiens_tRNA-Thr-AGT	Thr	AGT	ADAT_target	52674.1	-0.408683	-7.64578	2.07681e-14	1.7999e-13
A196V/A196L (Patient 10)	Homo_sapiens_tRNA-Thr-TGT	Thr	TGT	Non_ADAT_target	35279.4	0.51977	7.53516	4.87733e-14	3.62316e-13
A196V/A196L (Patient 10)	Homo_sapiens_tRNA-Ile-AAT	Ile	AAT	ADAT_target	57292	-0.491264	-6.24314	4.28868e-10	2.78764e-09
A196V/A196L (Patient 10)	Homo_sapiens_tRNA-Pro-AGG	Pro	AGG	ADAT_target	52873.3	-0.514419	-5.79661	6.76684e-09	3.90973e-08
A196V/A196L (Patient 10)	Homo_sapiens_tRNA-Asn-GTT	Asn	GTT	Non_ADAT_target	114879	0.351664	5.02361	5.071e-07	2.63692e-06
A196V/A196L (Patient 10)	Homo_sapiens_tRNA-Arg-ACG	Arg	ACG	ADAT_target	90414.2	-0.284256	-4.60045	4.21582e-06	1.99293e-05
A196V/A196L (Patient 10)	Homo_sapiens_tRNA-Pro-CGG	Pro	CGG	Non_ADAT_target	21763.9	0.383293	4.47899	7.49967e-06	3.24986e-05
A196V/A196L (Patient 10)	Homo_sapiens_tRNA-Ser-GCT	Ser	GCT	Non_ADAT_target	62243.5	-0.31382	-4.28397	1.83585e-05	7.34339e-05
A196V/A196L (Patient 10)	Homo_sapiens_tRNA-Arg-CCT	Arg	CCT	Non_ADAT_target	37298.8	0.23728	4.00768	6.13174e-05	0.000201134
A196V/A196L (Patient 10)	Homo_sapiens_tRNA-Ile-TAT	Ile	TAT	Non_ADAT_target	25777	0.319402	4.0055	6.18874e-05	0.000201134
A196V/A196L (Patient 10)	Homo_sapiens_tRNA-Leu-CAA	Leu	CAA	Non_ADAT_target	17854.8	0.498621	4.03124	5.54825e-05	0.000201134
A196V/A196L (Patient 10)	Homo_sapiens_tRNA-Thr-CGT	Thr	CGT	Non_ADAT_target	30453.8	0.251966	3.62115	0.000293302	0.000897158
A196V/A196L (Patient 10)	Homo_sapiens_tRNA-Leu-TAA	Leu	TAA	Non_ADAT_target	14912.7	-0.412422	-3.57516	0.00035002	0.00101117
A196V/A196L (Patient 10)	Homo_sapiens_tRNA-Ser-TGA	Ser	TGA	Non_ADAT_target	29330.7	-0.146865	-3.46696	0.000526373	0.0014406
A196V/A196L (Patient 10)	Homo_sapiens_tRNA-Trp-CCA	Trp	CCA	Non_ADAT_target	60590.2	0.270396	3.40781	0.00065487	0.00170266
A196V/A196L (Patient 10)	Homo_sapiens_tRNA-Arg-TCT	Arg	TCT	Non_ADAT_target	53175.4	0.344481	3.238	0.00120369	0.00297755
A196V/A196L (Patient 10)	Homo_sapiens_tRNA-Cys-GCA	Cys	GCA	Non_ADAT_target	64890.8	-0.199166	-3.225	0.00125973	0.00297755
A196V/A196L (Patient 10)	Homo_sapiens_tRNA-Pro-TGG	Pro	TGG	Non_ADAT_target	46372.4	0.268573	2.9139	0.00356948	0.00807013
A196V/A196L (Patient 10)	Homo_sapiens_tRNA-iMet-CAT	iMet	CAT	Non_ADAT_target	92977.9	0.373202	2.87654	0.00402056	0.00871121
A196V/A196L (Patient 10)	Homo_sapiens_tRNA-Glu-CTC	Glu	CTC	Non_ADAT_target	88887.4	-0.253033	-2.71524	0.00662278	0.0137754
A196V/A196L (Patient 10)	Homo_sapiens_tRNA-Glu-TTC	Glu	TTC	Non_ADAT_target	53745.8	0.158371	2.41735	0.0156338	0.0312675
A196V/A196L (Patient 10)	Homo_sapiens_tRNA-SeC-TCA	SeC	TCA	Non_ADAT_target	5098.07	0.458413	2.33022	0.0197945	0.0367612
A196V/A196L (Patient 10)	Homo_sapiens_tRNA-Val-CAC	Val	CAC	Non_ADAT_target	72210.1	0.249763	2.34146	0.0192087	0.0367612
A196V/A196L (Patient 10)	Homo_sapiens_tRNA-Ala-CGC	Ala	CGC	Non_ADAT_target	44031.7	-0.110686	-2.28078	0.0225617	0.0404554
A196V/A196L (Patient 10)	Homo_sapiens_tRNA-Lys-TTT	Lys	TTT	Non_ADAT_target	157792	0.905221	2.12598	0.0335047	0.0580749
A196V/A196L (Patient 10)	Homo_sapiens_tRNA-Gly-CCC	Gly	CCC	Non_ADAT_target	76682.5	0.184493	1.86321	0.0624328	0.104726
A196V/A196L (Patient 10)	Homo_sapiens_tRNA-Arg-TCG	Arg	TCG	Non_ADAT_target	50312.8	0.0935677	1.81643	0.0693039	0.112619
A196V/A196L (Patient 10)	Homo_sapiens_tRNA-Ala-TGC	Ala	TGC	Non_ADAT_target	56358.8	-0.0881478	-1.61419	0.106487	0.167798
A196V/A196L (Patient 10)	Homo_sapiens_tRNA-Arg-CCG	Arg	CCG	Non_ADAT_target	38167.9	0.0949601	1.59086	0.111641	0.170745
A196V/A196L (Patient 10)	Homo_sapiens_tRNA-Leu-AAG	Leu	AAG	ADAT_target	39184.3	-0.389963	-1.47947	0.139016	0.206538
A196V/A196L (Patient 10)	Homo_sapiens_tRNA-Gln-CTG	Gln	CTG	Non_ADAT_target	101755	0.107608	1.34544	0.178483	0.257809
A196V/A196L (Patient 10)	Homo_sapiens_tRNA-Gln-TTG	Gln	TTG	Non_ADAT_target	37431	0.0909333	1.15762	0.247018	0.341494
A196V/A196L (Patient 10)	Homo_sapiens_tRNA-Met-CAT	Met	CAT	Non_ADAT_target	57487	0.0731483	1.15143	0.249553	0.341494
A196V/A196L (Patient 10)	Homo_sapiens_tRNA-Phe-GAA	Phe	GAA	Non_ADAT_target	55058.5	0.0821484	1.0154	0.309913	0.412234
A196V/A196L (Patient 10)	Homo_sapiens_tRNA-Ser-CGA	Ser	CGA	Non_ADAT_target	16406.3	0.0668306	1.00043	0.317103	0.412234
A196V/A196L (Patient 10)	Homo_sapiens_tRNA-Gly-TCC	Gly	TCC	Non_ADAT_target	67997.7	-0.0469317	-0.80242	0.42231	0.535613
A196V/A196L (Patient 10)	Homo_sapiens_tRNA-Leu-CAG	Leu	CAG	Non_ADAT_target	54471.5	0.203481	0.769914	0.441351	0.546435
A196V/A196L (Patient 10)	Homo_sapiens_tRNA-Asp-GTC	Asp	GTC	Non_ADAT_target	93650.4	-0.0572511	-0.526538	0.598514	0.723785
A196V/A196L (Patient 10)	Homo_sapiens_tRNA-Val-TAC	Val	TAC	Non_ADAT_target	25775.7	-0.0319984	-0.50083	0.616491	0.72858
A196V/A196L (Patient 10)	Homo_sapiens_tRNA-Gly-GCC	Gly	GCC	Non_ADAT_target	107754	-0.0272277	-0.342494	0.731979	0.845842
A196V/A196L (Patient 10)	Homo_sapiens_tRNA-Leu-TAG	Leu	TAG	Non_ADAT_target	22527.5	0.0381122	0.295801	0.767382	0.867476
A196V/A196L (Patient 10)	Homo_sapiens_tRNA-His-GTG	His	GTG	Non_ADAT_target	83059.5	-0.0168735	-0.164916	0.86901	0.927566
A196V/A196L (Patient 10)	Homo_sapiens_tRNA-Ser-ACT	Ser	ACT	Non_ADAT_target	0.172994	0.888668	0.194866	0.845498	0.927566
A196V/A196L (Patient 10)	Homo_sapiens_tRNA-Sup-TTA	Sup	TTA	Non_ADAT_target	0.237657	-0.717512	-0.158513	0.874052	0.927566
A196V/A196L (Patient 10)	Homo_sapiens_tRNA-Ile-GAT	Ile	GAT	Non_ADAT_target	4.78902	0.296647	0.0706502	0.943676	0.981423
A196V/A196L (Patient 10)	Homo_sapiens_tRNA-Ala-GGC	Ala	GGC	Non_ADAT_target	0.100024	0	0	1	1
A196V/A196L (Patient 10)	Homo_sapiens_tRNA-Tyr-GTA	Tyr	GTA	Non_ADAT_target	96773.7	0.002982	0.00881001	0.992971	1
A196V/A196L (Patient 10)	Homo_sapiens_tRNA-Asn-ATT	Asn	ATT	Non_ADAT_target	0	NA	NA	NA	NA
A196V/A196L (Patient 10)	Homo_sapiens_tRNA-Asp-ATC	Asp	ATC	Non_ADAT_target	0	NA	NA	NA	NA
A196V/A196L (Patient 10)	Homo_sapiens_tRNA-Cys-ACA	Cys	ACA	Non_ADAT_target	0	NA	NA	NA	NA
A196V/A196L (Patient 10)	Homo_sapiens_tRNA-Pro-GGG	Pro	GGG	Non_ADAT_target	0	NA	NA	NA	NA
A196V/A196L (Patient 10)	Homo_sapiens_tRNA-Ser-GGA	Ser	GGA	Non_ADAT_target	0	NA	NA	NA	NA
A196V/A196L (Patient 10)	Homo_sapiens_tRNA-Tyr-ATA	Tyr	ATA	Non_ADAT_target	0	NA	NA	NA	NA
A196V/A196L (Patient 11)	Homo_sapiens_tRNA-Lys-CTT	Lys	CTT	Non_ADAT_target	106419	1.09863	21.0608	1.82171e-98	9.4729e-97
A196V/A196L (Patient 11)	Homo_sapiens_tRNA-Ser-AGA	Ser	AGA	ADAT_target	44694.3	-0.910374	-11.2324	2.82759e-29	7.35174e-28
A196V/A196L (Patient 11)	Homo_sapiens_tRNA-Thr-AGT	Thr	AGT	ADAT_target	52674.1	-0.432249	-8.07655	6.66253e-16	1.15484e-14
A196V/A196L (Patient 11)	Homo_sapiens_tRNA-Val-AAC	Val	AAC	ADAT_target	36399.7	-0.895357	-7.6666	1.76621e-14	2.29608e-13
A196V/A196L (Patient 11)	Homo_sapiens_tRNA-Ala-AGC	Ala	AGC	ADAT_target	95219	-0.477176	-7.32408	2.4055e-13	2.50172e-12
A196V/A196L (Patient 11)	Homo_sapiens_tRNA-Thr-TGT	Thr	TGT	Non_ADAT_target	35279.4	0.428812	6.20991	5.30156e-10	4.59469e-09
A196V/A196L (Patient 11)	Homo_sapiens_tRNA-Asn-GTT	Asn	GTT	Non_ADAT_target	114879	0.429836	6.13882	8.31376e-10	5.8736e-09
A196V/A196L (Patient 11)	Homo_sapiens_tRNA-Pro-AGG	Pro	AGG	ADAT_target	52873.3	-0.543866	-6.12556	9.03632e-10	5.8736e-09
A196V/A196L (Patient 11)	Homo_sapiens_tRNA-Arg-CCT	Arg	CCT	Non_ADAT_target	37298.8	0.306025	5.16318	2.42795e-07	1.26253e-06
A196V/A196L (Patient 11)	Homo_sapiens_tRNA-iMet-CAT	iMet	CAT	Non_ADAT_target	92977.9	0.661829	5.10094	3.37971e-07	1.59768e-06
A196V/A196L (Patient 11)	Homo_sapiens_tRNA-Glu-TTC	Glu	TTC	Non_ADAT_target	53745.8	0.330715	5.04544	4.52479e-07	1.96074e-06
A196V/A196L (Patient 11)	Homo_sapiens_tRNA-Arg-TCG	Arg	TCG	Non_ADAT_target	50312.8	0.248217	4.81424	1.47763e-06	5.91052e-06
A196V/A196L (Patient 11)	Homo_sapiens_tRNA-Ser-GCT	Ser	GCT	Non_ADAT_target	62243.5	-0.336316	-4.58853	4.46374e-06	1.65796e-05
A196V/A196L (Patient 11)	Homo_sapiens_tRNA-Arg-CCG	Arg	CCG	Non_ADAT_target	38167.9	0.270002	4.51945	6.20016e-06	2.14939e-05
A196V/A196L (Patient 11)	Homo_sapiens_tRNA-Ile-AAT	Ile	AAT	ADAT_target	57292	-0.307463	-3.90594	9.38614e-05	0.000305049
A196V/A196L (Patient 11)	Homo_sapiens_tRNA-Ser-TGA	Ser	TGA	Non_ADAT_target	29330.7	-0.164575	-3.8721	0.000107902	0.000330054
A196V/A196L (Patient 11)	Homo_sapiens_tRNA-Thr-CGT	Thr	CGT	Non_ADAT_target	30453.8	0.26825	3.85108	0.000117596	0.000339722
A196V/A196L (Patient 11)	Homo_sapiens_tRNA-Arg-TCT	Arg	TCT	Non_ADAT_target	53175.4	0.400978	3.76816	0.000164458	0.000427591
A196V/A196L (Patient 11)	Homo_sapiens_tRNA-Cys-GCA	Cys	GCA	Non_ADAT_target	64890.8	-0.233585	-3.77952	0.000157132	0.000427591
A196V/A196L (Patient 11)	Homo_sapiens_tRNA-Ile-TAT	Ile	TAT	Non_ADAT_target	25777	0.223909	2.80478	0.00503514	0.012468
A196V/A196L (Patient 11)	Homo_sapiens_tRNA-Leu-TAA	Leu	TAA	Non_ADAT_target	14912.7	-0.305083	-2.6427	0.0082249	0.0194407
A196V/A196L (Patient 11)	Homo_sapiens_tRNA-Lys-TTT	Lys	TTT	Non_ADAT_target	157792	1.11827	2.62633	0.00863105	0.0195137
A196V/A196L (Patient 11)	Homo_sapiens_tRNA-Glu-CTC	Glu	CTC	Non_ADAT_target	88887.4	-0.206314	-2.21344	0.0268671	0.058212
A196V/A196L (Patient 11)	Homo_sapiens_tRNA-Pro-CGG	Pro	CGG	Non_ADAT_target	21763.9	0.182072	2.12477	0.0336055	0.0698994
A196V/A196L (Patient 11)	Homo_sapiens_tRNA-Trp-CCA	Trp	CCA	Non_ADAT_target	60590.2	0.164595	2.07336	0.0381387	0.0762773
A196V/A196L (Patient 11)	Homo_sapiens_tRNA-Leu-AAG	Leu	AAG	ADAT_target	39184.3	-0.519125	-1.96933	0.0489156	0.0942078
A196V/A196L (Patient 11)	Homo_sapiens_tRNA-Ala-TGC	Ala	TGC	Non_ADAT_target	56358.8	-0.0993175	-1.81685	0.0692397	0.128588
A196V/A196L (Patient 11)	Homo_sapiens_tRNA-Val-TAC	Val	TAC	Non_ADAT_target	25775.7	-0.110759	-1.73042	0.0835549	0.149823
A196V/A196L (Patient 11)	Homo_sapiens_tRNA-His-GTG	His	GTG	Non_ADAT_target	83059.5	0.163118	1.59404	0.110927	0.192273
A196V/A196L (Patient 11)	Homo_sapiens_tRNA-SeC-TCA	SeC	TCA	Non_ADAT_target	5098.07	0.302707	1.53719	0.124248	0.208416
A196V/A196L (Patient 11)	Homo_sapiens_tRNA-Leu-CAA	Leu	CAA	Non_ADAT_target	17854.8	0.18589	1.50155	0.133213	0.216472
A196V/A196L (Patient 11)	Homo_sapiens_tRNA-Pro-TGG	Pro	TGG	Non_ADAT_target	46372.4	0.136598	1.48129	0.138529	0.218288
A196V/A196L (Patient 11)	Homo_sapiens_tRNA-Arg-ACG	Arg	ACG	ADAT_target	90414.2	0.0881012	1.42556	0.153995	0.235522
A196V/A196L (Patient 11)	Homo_sapiens_tRNA-Ser-CGA	Ser	CGA	Non_ADAT_target	16406.3	-0.0819747	-1.22366	0.221081	0.319339
A196V/A196L (Patient 11)	Homo_sapiens_tRNA-Val-CAC	Val	CAC	Non_ADAT_target	72210.1	0.132083	1.23794	0.215738	0.319339
A196V/A196L (Patient 11)	Homo_sapiens_tRNA-Met-CAT	Met	CAT	Non_ADAT_target	57487	-0.0744249	-1.17048	0.241808	0.339839
A196V/A196L (Patient 11)	Homo_sapiens_tRNA-Gly-CCC	Gly	CCC	Non_ADAT_target	76682.5	-0.113502	-1.14589	0.251841	0.344624
A196V/A196L (Patient 11)	Homo_sapiens_tRNA-Tyr-GTA	Tyr	GTA	Non_ADAT_target	96773.7	0.280517	0.828751	0.407245	0.542994
A196V/A196L (Patient 11)	Homo_sapiens_tRNA-Asp-GTC	Asp	GTC	Non_ADAT_target	93650.4	-0.061214	-0.562899	0.573504	0.69354
A196V/A196L (Patient 11)	Homo_sapiens_tRNA-Gly-TCC	Gly	TCC	Non_ADAT_target	67997.7	-0.0344811	-0.589126	0.555777	0.69354
A196V/A196L (Patient 11)	Homo_sapiens_tRNA-Leu-CAG	Leu	CAG	Non_ADAT_target	54471.5	-0.160179	-0.60603	0.544495	0.69354
A196V/A196L (Patient 11)	Homo_sapiens_tRNA-Phe-GAA	Phe	GAA	Non_ADAT_target	55058.5	-0.0468089	-0.578261	0.563088	0.69354
A196V/A196L (Patient 11)	Homo_sapiens_tRNA-Gln-CTG	Gln	CTG	Non_ADAT_target	101755	-0.0366616	-0.458242	0.646779	0.747751
A196V/A196L (Patient 11)	Homo_sapiens_tRNA-Leu-TAG	Leu	TAG	Non_ADAT_target	22527.5	-0.0590163	-0.457806	0.647092	0.747751
A196V/A196L (Patient 11)	Homo_sapiens_tRNA-Gly-GCC	Gly	GCC	Non_ADAT_target	107754	0.032164	0.404497	0.685847	0.775306
A196V/A196L (Patient 11)	Homo_sapiens_tRNA-Gln-TTG	Gln	TTG	Non_ADAT_target	37431	-0.0286835	-0.364839	0.715232	0.79132
A196V/A196L (Patient 11)	Homo_sapiens_tRNA-Ala-GGC	Ala	GGC	Non_ADAT_target	0.100024	1.46255	0.320978	0.748227	0.794038
A196V/A196L (Patient 11)	Homo_sapiens_tRNA-Ser-ACT	Ser	ACT	Non_ADAT_target	0.172994	1.46254	0.320977	0.748228	0.794038
A196V/A196L (Patient 11)	Homo_sapiens_tRNA-Sup-TTA	Sup	TTA	Non_ADAT_target	0.237657	-1.0997	-0.242785	0.808172	0.840499
A196V/A196L (Patient 11)	Homo_sapiens_tRNA-Ile-GAT	Ile	GAT	Non_ADAT_target	4.78902	-0.655789	-0.155315	0.876573	0.893761
A196V/A196L (Patient 11)	Homo_sapiens_tRNA-Ala-CGC	Ala	CGC	Non_ADAT_target	44031.7	0.00559697	0.115178	0.908304	0.908304
A196V/A196L (Patient 11)	Homo_sapiens_tRNA-Asn-ATT	Asn	ATT	Non_ADAT_target	0	NA	NA	NA	NA
A196V/A196L (Patient 11)	Homo_sapiens_tRNA-Asp-ATC	Asp	ATC	Non_ADAT_target	0	NA	NA	NA	NA
A196V/A196L (Patient 11)	Homo_sapiens_tRNA-Cys-ACA	Cys	ACA	Non_ADAT_target	0	NA	NA	NA	NA
A196V/A196L (Patient 11)	Homo_sapiens_tRNA-Pro-GGG	Pro	GGG	Non_ADAT_target	0	NA	NA	NA	NA
A196V/A196L (Patient 11)	Homo_sapiens_tRNA-Ser-GGA	Ser	GGA	Non_ADAT_target	0	NA	NA	NA	NA
A196V/A196L (Patient 11)	Homo_sapiens_tRNA-Tyr-ATA	Tyr	ATA	Non_ADAT_target	0	NA	NA	NA	NA

## Sheet: DEGs_isodecoder
Sample	Gene	Aa	Anticodon	Isodecoder	Target	baseMean	log2FoldChange	stat	pvalue	padj
V144M/V144M	Homo_sapiens_tRNA-Ile-AAT-6	Ile	AAT	6	ADAT_target	1177.77	-2.23837	-14.5577	5.21597e-48	1.02755e-45
V144M/V144M	Homo_sapiens_tRNA-Leu-AAG-1	Leu	AAG	1	ADAT_target	933.276	-1.77227	-10.4651	1.24985e-25	1.2311e-23
V144M/V144M	Homo_sapiens_tRNA-Ala-AGC-1	Ala	AGC	1	ADAT_target	2242.77	-1.20407	-10.0152	1.30711e-23	8.58334e-22
V144M/V144M	Homo_sapiens_tRNA-Ile-TAT-3	Ile	TAT	3	Non_ADAT_target	318.447	1.86335	9.91168	3.70365e-23	1.82405e-21
V144M/V144M	Homo_sapiens_tRNA-Lys-TTT-6	Lys	TTT	6	Non_ADAT_target	6150.62	-1.01554	-9.30708	1.31396e-20	5.177e-19
V144M/V144M	Homo_sapiens_tRNA-Val-AAC-3	Val	AAC	3	ADAT_target	326.589	-1.84207	-9.28234	1.65796e-20	5.44362e-19
V144M/V144M	Homo_sapiens_tRNA-Ala-AGC-5	Ala	AGC	5	ADAT_target	261.175	-1.93563	-9.17018	4.72222e-20	1.32897e-18
V144M/V144M	Homo_sapiens_tRNA-Val-AAC-1/2	Val	AAC	1/2	ADAT_target	15336.5	-0.88648	-8.19099	2.59096e-16	6.38023e-15
V144M/V144M	Homo_sapiens_tRNA-Ser-AGA-2/1	Ser	AGA	1/2	ADAT_target	16439.8	-0.913109	-8.05658	7.84596e-16	1.71739e-14
V144M/V144M	Homo_sapiens_tRNA-Thr-TGT-2	Thr	TGT	2	Non_ADAT_target	2025.01	0.946256	7.84423	4.35635e-15	8.582e-14
V144M/V144M	Homo_sapiens_tRNA-Ile-AAT-3	Ile	AAT	3	ADAT_target	218.83	-1.61472	-7.43581	1.03926e-13	1.86123e-12
V144M/V144M	Homo_sapiens_tRNA-Gln-CTG-4	Gln	CTG	4	Non_ADAT_target	195.084	-1.50789	-6.62412	3.49331e-11	5.29371e-10
V144M/V144M	Homo_sapiens_tRNA-Thr-AGT-6	Thr	AGT	6	ADAT_target	1000.74	-0.898437	-6.62819	3.39823e-11	5.29371e-10
V144M/V144M	Homo_sapiens_tRNA-Ala-TGC-1	Ala	TGC	1	Non_ADAT_target	2726.08	0.806722	6.55383	5.60807e-11	7.89136e-10
V144M/V144M	Homo_sapiens_tRNA-Pro-AGG-1/2	Pro	AGG	1/2	ADAT_target	17776.2	-0.722996	-6.40368	1.51673e-10	1.99197e-09
V144M/V144M	Homo_sapiens_tRNA-Arg-TCG-4	Arg	TCG	4	Non_ADAT_target	142.083	1.58363	6.28021	3.38117e-10	4.16307e-09
V144M/V144M	Homo_sapiens_tRNA-Leu-AAG-4	Leu	AAG	4	ADAT_target	1567.63	-0.949791	-6.21473	5.14116e-10	5.9577e-09
V144M/V144M	Homo_sapiens_tRNA-Ala-AGC-4	Ala	AGC	4	ADAT_target	8762.18	-0.767469	-5.93599	2.92084e-09	3.02845e-08
V144M/V144M	Homo_sapiens_tRNA-Gly-CCC-1	Gly	CCC	1	Non_ADAT_target	119.401	1.57542	5.93617	2.91754e-09	3.02845e-08
V144M/V144M	Homo_sapiens_tRNA-Ala-AGC-12	Ala	AGC	12	ADAT_target	39.4424	-3.45846	-5.89125	3.83284e-09	3.77535e-08
V144M/V144M	Homo_sapiens_tRNA-Met-CAT-4/2/5	Met	CAT	2/4/5	Non_ADAT_target	1760.08	-0.708724	-5.73047	1.00151e-08	9.39516e-08
V144M/V144M	Homo_sapiens_tRNA-Glu-TTC-1	Glu	TTC	1	Non_ADAT_target	2443.25	0.631174	5.6097	2.02674e-08	1.81486e-07
V144M/V144M	Homo_sapiens_tRNA-Leu-CAA-2	Leu	CAA	2	Non_ADAT_target	854.906	-0.842434	-5.55476	2.77987e-08	2.38102e-07
V144M/V144M	Homo_sapiens_tRNA-Tyr-GTA-4	Tyr	GTA	4	Non_ADAT_target	249.533	-1.14848	-5.41366	6.17488e-08	5.06854e-07
V144M/V144M	Homo_sapiens_tRNA-Ile-TAT-1	Ile	TAT	1	Non_ADAT_target	1917.02	0.624893	5.27178	1.35106e-07	1.06464e-06
V144M/V144M	Homo_sapiens_tRNA-Pro-CGG-1	Pro	CGG	1	Non_ADAT_target	6272.04	0.563374	5.16919	2.3511e-07	1.78141e-06
V144M/V144M	Homo_sapiens_tRNA-Val-CAC-3	Val	CAC	3	Non_ADAT_target	3071.89	0.605372	5.13762	2.78238e-07	2.03011e-06
V144M/V144M	Homo_sapiens_tRNA-Arg-CCT-1	Arg	CCT	1	Non_ADAT_target	1781.54	0.594098	4.88065	1.05737e-06	7.43932e-06
V144M/V144M	Homo_sapiens_tRNA-Ser-GCT-2	Ser	GCT	2	Non_ADAT_target	1572.93	-0.60114	-4.82465	1.40252e-06	9.52747e-06
V144M/V144M	Homo_sapiens_tRNA-Ala-TGC-6	Ala	TGC	6	Non_ADAT_target	412.922	0.858084	4.81198	1.4944e-06	9.8132e-06
V144M/V144M	Homo_sapiens_tRNA-Ile-AAT-7/2/5	Ile	AAT	2/5/7	ADAT_target	20584.7	-0.48808	-4.78076	1.74631e-06	1.10975e-05
V144M/V144M	Homo_sapiens_tRNA-Val-CAC-2	Val	CAC	2	Non_ADAT_target	4123.29	-0.500128	-4.55523	5.23282e-06	3.22145e-05
V144M/V144M	Homo_sapiens_tRNA-Thr-AGT-5	Thr	AGT	5	ADAT_target	1203.57	-0.585715	-4.54486	5.49729e-06	3.28172e-05
V144M/V144M	Homo_sapiens_tRNA-Ile-AAT-12	Ile	AAT	12	ADAT_target	28.2048	-6.5241	-4.53727	5.69867e-06	3.30187e-05
V144M/V144M	Homo_sapiens_tRNA-Glu-TTC-3	Glu	TTC	3	Non_ADAT_target	51.8486	-2.02821	-4.51486	6.33571e-06	3.5661e-05
V144M/V144M	Homo_sapiens_tRNA-Ala-AGC-2	Ala	AGC	2	ADAT_target	10924.8	-0.595823	-4.50835	6.53327e-06	3.57515e-05
V144M/V144M	Homo_sapiens_tRNA-Phe-GAA-3	Phe	GAA	3	Non_ADAT_target	283.271	-0.900106	-4.49781	6.86562e-06	3.65548e-05
V144M/V144M	Homo_sapiens_tRNA-Cys-GCA-13	Cys	GCA	13	Non_ADAT_target	172.313	-1.02687	-4.38851	1.14129e-05	5.9167e-05
V144M/V144M	Homo_sapiens_tRNA-Tyr-GTA-1	Tyr	GTA	1	Non_ADAT_target	15664.5	0.432272	4.23842	2.25097e-05	0.000113703
V144M/V144M	Homo_sapiens_tRNA-Ala-AGC-11	Ala	AGC	11	ADAT_target	2814.67	-0.466167	-4.14538	3.39256e-05	0.000167084
V144M/V144M	Homo_sapiens_tRNA-Ile-AAT-4	Ile	AAT	4	ADAT_target	1904.36	-0.484099	-4.07212	4.65862e-05	0.000223841
V144M/V144M	Homo_sapiens_tRNA-Ala-AGC-3	Ala	AGC	3	ADAT_target	4579.88	-0.501911	-4.04269	5.28411e-05	0.00024785
V144M/V144M	Homo_sapiens_tRNA-Leu-TAA-3	Leu	TAA	3	Non_ADAT_target	541.811	0.611303	4.03266	5.51491e-05	0.00025266
V144M/V144M	Homo_sapiens_tRNA-Leu-TAG-3	Leu	TAG	3	Non_ADAT_target	3113.41	-0.568687	-3.77188	0.000162021	0.000725413
V144M/V144M	Homo_sapiens_tRNA-Ser-CGA-4	Ser	CGA	4	Non_ADAT_target	1856.66	0.437836	3.69558	0.000219384	0.000960416
V144M/V144M	Homo_sapiens_tRNA-Asn-GTT-1	Asn	GTT	1	Non_ADAT_target	3360.94	0.38731	3.53803	0.000403117	0.00172639
V144M/V144M	Homo_sapiens_tRNA-Thr-CGT-2	Thr	CGT	2	Non_ADAT_target	9185.43	0.376359	3.51109	0.000446279	0.00187057
V144M/V144M	Homo_sapiens_tRNA-Ser-GCT-5	Ser	GCT	5	Non_ADAT_target	1667.9	-0.405678	-3.35635	0.000789782	0.0032414
V144M/V144M	Homo_sapiens_tRNA-Pro-TGG-2	Pro	TGG	2	Non_ADAT_target	6405.21	0.360433	3.34643	0.0008186	0.00329111
V144M/V144M	Homo_sapiens_tRNA-Leu-CAG-1	Leu	CAG	1	Non_ADAT_target	16852.1	0.386712	3.24478	0.00117543	0.00463121
V144M/V144M	Homo_sapiens_tRNA-Thr-AGT-2	Thr	AGT	2	ADAT_target	5662.45	-0.368007	-3.15067	0.00162895	0.00629223
V144M/V144M	Homo_sapiens_tRNA-Leu-CAA-4	Leu	CAA	4	Non_ADAT_target	2557.07	0.364338	3.08412	0.00204153	0.00758831
V144M/V144M	Homo_sapiens_tRNA-Ser-TGA-3/2	Ser	TGA	3/2	Non_ADAT_target	2942.29	-0.362874	-3.0852	0.00203416	0.00758831
V144M/V144M	Homo_sapiens_tRNA-Thr-TGT-1	Thr	TGT	1	Non_ADAT_target	845.985	-0.414327	-3.03572	0.00239963	0.00875421
V144M/V144M	Homo_sapiens_tRNA-Arg-CCT-3	Arg	CCT	3	Non_ADAT_target	1370.81	-0.370634	-2.98362	0.00284861	0.0102032
V144M/V144M	Homo_sapiens_tRNA-Leu-TAA-2	Leu	TAA	2	Non_ADAT_target	79.6431	-0.948235	-2.95595	0.00311711	0.0109655
V144M/V144M	Homo_sapiens_tRNA-Arg-CCT-4	Arg	CCT	4	Non_ADAT_target	5210.85	0.319381	2.92311	0.00346549	0.0119772
V144M/V144M	Homo_sapiens_tRNA-Ala-AGC-24	Ala	AGC	24	ADAT_target	4.29154	-5.2601	-2.85652	0.00428314	0.0143013
V144M/V144M	Homo_sapiens_tRNA-Tyr-GTA-3	Tyr	GTA	3	Non_ADAT_target	5066.49	-0.303008	-2.85841	0.00425769	0.0143013
V144M/V144M	Homo_sapiens_tRNA-Arg-CCG-2	Arg	CCG	2	Non_ADAT_target	6571.6	0.320996	2.83524	0.00457909	0.0149504
V144M/V144M	Homo_sapiens_tRNA-Pro-TGG-3	Pro	TGG	3	Non_ADAT_target	7246.64	0.303163	2.83176	0.00462932	0.0149504
V144M/V144M	Homo_sapiens_tRNA-Ile-AAT-8	Ile	AAT	8	ADAT_target	728.245	-0.412421	-2.80218	0.00507578	0.0161279
V144M/V144M	Homo_sapiens_tRNA-Met-CAT-1	Met	CAT	1	Non_ADAT_target	4715.34	0.307222	2.78177	0.0054063	0.0169054
V144M/V144M	Homo_sapiens_tRNA-Thr-AGT-3	Thr	AGT	3	ADAT_target	19.8219	-1.7919	-2.63315	0.00845972	0.0260401
V144M/V144M	Homo_sapiens_tRNA-Gln-CTG-6	Gln	CTG	6	Non_ADAT_target	58.4098	-0.965316	-2.62521	0.0086596	0.0262452
V144M/V144M	Homo_sapiens_tRNA-Thr-AGT-4	Thr	AGT	4	ADAT_target	103.899	-0.738871	-2.60835	0.00909799	0.0271561
V144M/V144M	Homo_sapiens_tRNA-Ser-CGA-1	Ser	CGA	1	Non_ADAT_target	3065.55	0.289933	2.59905	0.00934821	0.0274865
V144M/V144M	Homo_sapiens_tRNA-Arg-ACG-1	Arg	ACG	1	ADAT_target	24373.9	-0.262218	-2.56886	0.0102033	0.0292643
V144M/V144M	Homo_sapiens_tRNA-Val-TAC-3	Val	TAC	3	Non_ADAT_target	648.09	-0.384958	-2.56728	0.0102499	0.0292643
V144M/V144M	Homo_sapiens_tRNA-Asn-GTT-2	Asn	GTT	2	Non_ADAT_target	19931.1	0.271758	2.51302	0.0119704	0.033688
V144M/V144M	Homo_sapiens_tRNA-Thr-AGT-1	Thr	AGT	1	ADAT_target	12045.7	-0.258792	-2.48607	0.0129161	0.0358377
V144M/V144M	Homo_sapiens_tRNA-Gln-TTG-1	Gln	TTG	1	Non_ADAT_target	4929.9	0.271272	2.42006	0.015518	0.0424589
V144M/V144M	Homo_sapiens_tRNA-Arg-TCT-1	Arg	TCT	1	Non_ADAT_target	11758.9	0.242818	2.33507	0.01954	0.0527312
V144M/V144M	Homo_sapiens_tRNA-Met-CAT-6	Met	CAT	6	Non_ADAT_target	5344.78	0.241637	2.28956	0.0220469	0.0571479
V144M/V144M	Homo_sapiens_tRNA-Ser-CGA-3/2	Ser	CGA	3/2	Non_ADAT_target	1064.21	0.320748	2.22057	0.02638	0.0674918
V144M/V144M	Homo_sapiens_tRNA-Leu-CAG-2	Leu	CAG	2	Non_ADAT_target	7121.48	0.238764	2.21182	0.0269791	0.0681396
V144M/V144M	Homo_sapiens_tRNA-Gln-CTG-2	Gln	CTG	2	Non_ADAT_target	2523.1	0.246119	2.20584	0.0273953	0.068315
V144M/V144M	Homo_sapiens_tRNA-Val-CAC-1	Val	CAC	1	Non_ADAT_target	17773.7	0.229531	2.15899	0.0308512	0.0759712
V144M/V144M	Homo_sapiens_tRNA-Lys-CTT-1	Lys	CTT	1	Non_ADAT_target	12129.6	0.215876	2.12043	0.0339698	0.0826179
V144M/V144M	Homo_sapiens_tRNA-Thr-CGT-4	Thr	CGT	4	Non_ADAT_target	3560.3	0.233802	2.07777	0.0377303	0.0906447
V144M/V144M	Homo_sapiens_tRNA-Glu-TTC-2	Glu	TTC	2	Non_ADAT_target	6178.57	0.222789	2.06512	0.0389115	0.0923563
V144M/V144M	Homo_sapiens_tRNA-Asn-GTT-4	Asn	GTT	4	Non_ADAT_target	1746.37	0.290694	2.04001	0.0413495	0.0969744
V144M/V144M	Homo_sapiens_tRNA-Leu-CAA-1	Leu	CAA	1	Non_ADAT_target	3760.27	0.225912	2.03391	0.0419604	0.0972494
V144M/V144M	Homo_sapiens_tRNA-Leu-TAA-1	Leu	TAA	1	Non_ADAT_target	5604.01	0.236581	2.01918	0.0434685	0.0995733
V144M/V144M	Homo_sapiens_tRNA-Cys-GCA-8	Cys	GCA	8	Non_ADAT_target	34140.9	0.216472	1.99401	0.0461514	0.103093
V144M/V144M	Homo_sapiens_tRNA-Leu-CAA-3	Leu	CAA	3	Non_ADAT_target	174.983	-0.463521	-1.99014	0.0465752	0.103093
V144M/V144M	Homo_sapiens_tRNA-Pro-CGG-2	Pro	CGG	2	Non_ADAT_target	1080.51	-0.253963	-1.99654	0.0458746	0.103093
V144M/V144M	Homo_sapiens_tRNA-Gly-GCC-1	Gly	GCC	1	Non_ADAT_target	12617.9	-0.200998	-1.95468	0.0506208	0.110803
V144M/V144M	Homo_sapiens_tRNA-Arg-TCT-4	Arg	TCT	4	Non_ADAT_target	11.2195	-1.61582	-1.92845	0.0537988	0.1152
V144M/V144M	Homo_sapiens_tRNA-Leu-TAG-1	Leu	TAG	1	Non_ADAT_target	4653.94	0.296957	1.9323	0.0533229	0.1152
V144M/V144M	Homo_sapiens_tRNA-Ala-CGC-1	Ala	CGC	1	Non_ADAT_target	6187.19	0.25461	1.87667	0.0605634	0.12829
V144M/V144M	Homo_sapiens_tRNA-Ser-TGA-1	Ser	TGA	1	Non_ADAT_target	7778.59	0.191431	1.852	0.0640254	0.134181
V144M/V144M	Homo_sapiens_tRNA-Cys-GCA-6/1/10/15/18	Cys	GCA	6/1/10/15/18	Non_ADAT_target	7721.91	0.197494	1.762	0.07807	0.159087
V144M/V144M	Homo_sapiens_tRNA-Ser-GCT-3/1/4	Ser	GCT	1/3/4	Non_ADAT_target	17956.7	0.187395	1.76893	0.0769054	0.159087
V144M/V144M	Homo_sapiens_tRNA-Trp-CCA-4	Trp	CCA	4	Non_ADAT_target	8317.64	0.200877	1.76045	0.0783323	0.159087
V144M/V144M	Homo_sapiens_tRNA-Ala-AGC-10	Ala	AGC	10	ADAT_target	3.26824	-3.19448	-1.71367	0.0865896	0.174063
V144M/V144M	Homo_sapiens_tRNA-Ala-TGC-4	Ala	TGC	4	Non_ADAT_target	4127.16	0.203581	1.69596	0.0898926	0.177088
V144M/V144M	Homo_sapiens_tRNA-Ile-TAT-2	Ile	TAT	2	Non_ADAT_target	4926.73	0.186029	1.69836	0.0894394	0.177088
V144M/V144M	Homo_sapiens_tRNA-Gln-CTG-1	Gln	CTG	1	Non_ADAT_target	31828	0.178919	1.6854	0.0919117	0.179273
V144M/V144M	Homo_sapiens_tRNA-Arg-TCT-3	Arg	TCT	3	Non_ADAT_target	2485	0.191118	1.61929	0.105385	0.203537
V144M/V144M	Homo_sapiens_tRNA-Thr-TGT-3/4	Thr	TGT	3/4	Non_ADAT_target	7582.5	0.175376	1.59251	0.11127	0.212818
V144M/V144M	Homo_sapiens_tRNA-Ser-AGA-3	Ser	AGA	3	ADAT_target	38.1927	-0.69542	-1.58189	0.113674	0.215324
V144M/V144M	Homo_sapiens_tRNA-Arg-ACG-2	Arg	ACG	2	ADAT_target	16333.8	-0.161806	-1.57655	0.114899	0.215572
V144M/V144M	Homo_sapiens_tRNA-Ala-AGC-6	Ala	AGC	6	ADAT_target	184.939	-0.341608	-1.56104	0.118514	0.218199
V144M/V144M	Homo_sapiens_tRNA-Asn-GTT-3	Asn	GTT	3	Non_ADAT_target	6795.88	0.168457	1.56203	0.11828	0.218199
V144M/V144M	Homo_sapiens_tRNA-Ala-AGC-14/13/16/17	Ala	AGC	14/13/16/17	ADAT_target	3.7502	-2.49351	-1.54877	0.121436	0.221509
V144M/V144M	Homo_sapiens_tRNA-Arg-TCG-2	Arg	TCG	2	Non_ADAT_target	1507.89	0.232033	1.45901	0.144564	0.260347
V144M/V144M	Homo_sapiens_tRNA-Asp-GTC-3	Asp	GTC	3	Non_ADAT_target	509.151	0.273827	1.45608	0.145372	0.260347
V144M/V144M	Homo_sapiens_tRNA-Arg-CCT-2	Arg	CCT	2	Non_ADAT_target	1731.37	-0.171844	-1.44314	0.148982	0.261232
V144M/V144M	Homo_sapiens_tRNA-Asp-GTC-2	Asp	GTC	2	Non_ADAT_target	18371.7	0.164283	1.44606	0.148159	0.261232
V144M/V144M	Homo_sapiens_tRNA-iMet-CAT-2/1	iMet	CAT	1/2	Non_ADAT_target	32263.9	-0.144911	-1.44008	0.149844	0.261232
V144M/V144M	Homo_sapiens_tRNA-Thr-TGT-6	Thr	TGT	6	Non_ADAT_target	14.5243	0.995843	1.42429	0.154362	0.266748
V144M/V144M	Homo_sapiens_tRNA-Ala-CGC-3	Ala	CGC	3	Non_ADAT_target	4647.36	0.173914	1.38597	0.165756	0.278415
V144M/V144M	Homo_sapiens_tRNA-Arg-TCG-3	Arg	TCG	3	Non_ADAT_target	5889.2	0.165334	1.38699	0.165446	0.278415
V144M/V144M	Homo_sapiens_tRNA-Cys-GCA-14/2/4/5/7/11	Cys	GCA	14/2/4/5/7/11	Non_ADAT_target	4061.66	0.158783	1.38341	0.16654	0.278415
V144M/V144M	Homo_sapiens_tRNA-Leu-TAG-2	Leu	TAG	2	Non_ADAT_target	2609.73	0.158189	1.38267	0.166766	0.278415
V144M/V144M	Homo_sapiens_tRNA-Phe-GAA-1	Phe	GAA	1	Non_ADAT_target	12491.4	0.150772	1.36056	0.173652	0.287474
V144M/V144M	Homo_sapiens_tRNA-Gln-CTG-3	Gln	CTG	3	Non_ADAT_target	546.895	0.197505	1.32273	0.185924	0.303174
V144M/V144M	Homo_sapiens_tRNA-Met-CAT-3	Met	CAT	3	Non_ADAT_target	6167.95	0.138525	1.31832	0.187398	0.303174
V144M/V144M	Homo_sapiens_tRNA-Trp-CCA-3/5	Trp	CCA	3/5	Non_ADAT_target	12283.8	0.180198	1.31726	0.187752	0.303174
V144M/V144M	Homo_sapiens_tRNA-Gln-TTG-2	Gln	TTG	2	Non_ADAT_target	266.103	0.271551	1.30623	0.191475	0.304198
V144M/V144M	Homo_sapiens_tRNA-Lys-TTT-1	Lys	TTT	1	Non_ADAT_target	229.81	-0.265206	-1.30703	0.191204	0.304198
V144M/V144M	Homo_sapiens_tRNA-Val-TAC-2	Val	TAC	2	Non_ADAT_target	4807.99	0.138071	1.29414	0.195617	0.308292
V144M/V144M	Homo_sapiens_tRNA-Asn-GTT-6	Asn	GTT	6	Non_ADAT_target	19.4097	0.775559	1.28224	0.199758	0.309861
V144M/V144M	Homo_sapiens_tRNA-Cys-GCA-9	Cys	GCA	9	Non_ADAT_target	123.555	0.348424	1.28616	0.198389	0.309861
V144M/V144M	Homo_sapiens_tRNA-Gly-TCC-1/2/3	Gly	TCC	1/2/3	Non_ADAT_target	21272.3	0.136979	1.27331	0.202908	0.309867
V144M/V144M	Homo_sapiens_tRNA-Val-CAC-6	Val	CAC	6	Non_ADAT_target	37.9826	0.559054	1.27447	0.202498	0.309867
V144M/V144M	Homo_sapiens_tRNA-Leu-AAG-3	Leu	AAG	3	ADAT_target	483.035	-0.231862	-1.25265	0.210332	0.318734
V144M/V144M	Homo_sapiens_tRNA-Thr-TGT-5	Thr	TGT	5	Non_ADAT_target	2304.72	0.147676	1.2462	0.21269	0.319846
V144M/V144M	Homo_sapiens_tRNA-Arg-TCT-2	Arg	TCT	2	Non_ADAT_target	2958.04	0.138641	1.22694	0.219846	0.325637
V144M/V144M	Homo_sapiens_tRNA-Asn-GTT-5	Asn	GTT	5	Non_ADAT_target	75.4355	0.38642	1.22797	0.219459	0.325637
V144M/V144M	Homo_sapiens_tRNA-Ala-CGC-4	Ala	CGC	4	Non_ADAT_target	3893.65	0.170951	1.18744	0.235054	0.345565
V144M/V144M	Homo_sapiens_tRNA-Gly-CCC-5	Gly	CCC	5	Non_ADAT_target	3.25593	1.75794	1.18018	0.23793	0.347202
V144M/V144M	Homo_sapiens_tRNA-Asn-GTT-8	Asn	GTT	8	Non_ADAT_target	31.5362	-0.570455	-1.16164	0.245381	0.355441
V144M/V144M	Homo_sapiens_tRNA-Leu-AAG-2	Leu	AAG	2	ADAT_target	17592.7	-0.172644	-1.13728	0.25542	0.367282
V144M/V144M	Homo_sapiens_tRNA-Arg-CCG-1	Arg	CCG	1	Non_ADAT_target	7448.84	0.125164	1.09605	0.273057	0.386994
V144M/V144M	Homo_sapiens_tRNA-Lys-TTT-3/2/4	Lys	TTT	3/2/4	Non_ADAT_target	135115	-0.103404	-1.03638	0.300026	0.422179
V144M/V144M	Homo_sapiens_tRNA-Arg-TCG-5	Arg	TCG	5	Non_ADAT_target	4081.4	0.130942	0.985076	0.324587	0.451931
V144M/V144M	Homo_sapiens_tRNA-iMet-CAT-3	iMet	CAT	3	Non_ADAT_target	11.3785	0.761764	0.982695	0.325757	0.451931
V144M/V144M	Homo_sapiens_tRNA-Gln-CTG-5	Gln	CTG	5	Non_ADAT_target	49.8145	-0.371385	-0.96594	0.334074	0.460228
V144M/V144M	Homo_sapiens_tRNA-Ala-TGC-5	Ala	TGC	5	Non_ADAT_target	2520.47	-0.114306	-0.925681	0.354612	0.485129
V144M/V144M	Homo_sapiens_tRNA-Ala-TGC-3	Ala	TGC	3	Non_ADAT_target	12036.3	0.126231	0.914665	0.360367	0.488323
V144M/V144M	Homo_sapiens_tRNA-Ser-TGA-4	Ser	TGA	4	Non_ADAT_target	629.936	-0.134048	-0.911743	0.361904	0.488323
V144M/V144M	Homo_sapiens_tRNA-Asp-GTC-4	Asp	GTC	4	Non_ADAT_target	6.32305	0.922272	0.890535	0.373179	0.498977
V144M/V144M	Homo_sapiens_tRNA-Gly-CCC-2	Gly	CCC	2	Non_ADAT_target	25903.8	0.119857	0.887395	0.374866	0.498977
V144M/V144M	Homo_sapiens_tRNA-Gly-GCC-2	Gly	GCC	2	Non_ADAT_target	18319.7	0.0993301	0.879901	0.378913	0.500979
V144M/V144M	Homo_sapiens_tRNA-Ala-AGC-15	Ala	AGC	15	ADAT_target	109.405	-0.245106	-0.873229	0.382538	0.5024
V144M/V144M	Homo_sapiens_tRNA-Ala-TGC-2	Ala	TGC	2	Non_ADAT_target	814.906	-0.121858	-0.851591	0.394441	0.511553
V144M/V144M	Homo_sapiens_tRNA-Val-TAC-4	Val	TAC	4	Non_ADAT_target	173.937	-0.196622	-0.851123	0.394701	0.511553
V144M/V144M	Homo_sapiens_tRNA-Lys-TTT-9	Lys	TTT	9	Non_ADAT_target	2.35044	-1.50759	-0.844258	0.398525	0.513134
V144M/V144M	Homo_sapiens_tRNA-Tyr-GTA-2/5/6/8	Tyr	GTA	2/5/6/8	Non_ADAT_target	26002	-0.0807088	-0.788612	0.430339	0.546947
V144M/V144M	Homo_sapiens_tRNA-Val-CAC-4	Val	CAC	4	Non_ADAT_target	109.214	0.216535	0.779441	0.43572	0.550236
V144M/V144M	Homo_sapiens_tRNA-Asn-GTT-24	Asn	GTT	24	Non_ADAT_target	112.437	0.201123	0.762691	0.445648	0.559188
V144M/V144M	Homo_sapiens_tRNA-Glu-CTC-1	Glu	CTC	1	Non_ADAT_target	16988.3	-0.08398	-0.753162	0.451353	0.562763
V144M/V144M	Homo_sapiens_tRNA-Asn-GTT-9	Asn	GTT	9	Non_ADAT_target	46.5873	-0.287608	-0.728571	0.466264	0.577698
V144M/V144M	Homo_sapiens_tRNA-Thr-CGT-1	Thr	CGT	1	Non_ADAT_target	111.06	0.192071	0.721249	0.470757	0.579619
V144M/V144M	Homo_sapiens_tRNA-Glu-TTC-4	Glu	TTC	4	Non_ADAT_target	1865.84	0.0957838	0.687981	0.491465	0.599739
V144M/V144M	Homo_sapiens_tRNA-Lys-CTT-2	Lys	CTT	2	Non_ADAT_target	18105.8	-0.0778249	-0.685249	0.493187	0.599739
V144M/V144M	Homo_sapiens_tRNA-Pro-TGG-1	Pro	TGG	1	Non_ADAT_target	895.695	0.0888149	0.658067	0.510495	0.616979
V144M/V144M	Homo_sapiens_tRNA-Ala-CGC-2	Ala	CGC	2	Non_ADAT_target	4007.07	-0.0898997	-0.646276	0.518101	0.622353
V144M/V144M	Homo_sapiens_tRNA-Ile-AAT-1	Ile	AAT	1	ADAT_target	14.1271	-0.43604	-0.618623	0.536164	0.640148
V144M/V144M	Homo_sapiens_tRNA-Gln-CTG-7	Gln	CTG	7	Non_ADAT_target	6.85549	0.643955	0.608251	0.543021	0.644429
V144M/V144M	Homo_sapiens_tRNA-Val-TAC-1	Val	TAC	1	Non_ADAT_target	5036.31	0.0671464	0.590443	0.554894	0.654575
V144M/V144M	Homo_sapiens_tRNA-Leu-TAA-4	Leu	TAA	4	Non_ADAT_target	3.46159	-0.805816	-0.568577	0.569644	0.667975
V144M/V144M	Homo_sapiens_tRNA-Lys-TTT-5	Lys	TTT	5	Non_ADAT_target	35.9542	-0.245311	-0.545445	0.585448	0.682445
V144M/V144M	Homo_sapiens_tRNA-Phe-GAA-5	Phe	GAA	5	Non_ADAT_target	6.90971	-0.480064	-0.47859	0.63223	0.732644
V144M/V144M	Homo_sapiens_tRNA-Arg-TCG-1	Arg	TCG	1	Non_ADAT_target	7423.17	0.0520001	0.441417	0.658911	0.759097
V144M/V144M	Homo_sapiens_tRNA-Asn-GTT-10	Asn	GTT	10	Non_ADAT_target	14.3017	-0.291046	-0.418972	0.675236	0.773381
V144M/V144M	Homo_sapiens_tRNA-Asp-GTC-1	Asp	GTC	1	Non_ADAT_target	2426.28	0.0444975	0.385411	0.699933	0.797033
V144M/V144M	Homo_sapiens_tRNA-His-GTG-2	His	GTG	2	Non_ADAT_target	34.3657	-0.164023	-0.34638	0.729057	0.825427
V144M/V144M	Homo_sapiens_tRNA-Ser-GCT-6	Ser	GCT	6	Non_ADAT_target	15.5973	0.225435	0.335044	0.737592	0.830318
V144M/V144M	Homo_sapiens_tRNA-Asn-GTT-15/19	Asn	GTT	15/19	Non_ADAT_target	5.44977	-0.342877	-0.308571	0.757648	0.848049
V144M/V144M	Homo_sapiens_tRNA-Ala-AGC-8	Ala	AGC	8	ADAT_target	17060.3	-0.0291999	-0.290271	0.771609	0.858797
V144M/V144M	Homo_sapiens_tRNA-SeC-TCA-1	SeC	TCA	1	Non_ADAT_target	1058.74	-0.0478427	-0.27868	0.78049	0.861784
V144M/V144M	Homo_sapiens_tRNA-Val-AAC-5	Val	AAC	5	ADAT_target	38.4813	0.128384	0.275356	0.783043	0.861784
V144M/V144M	Homo_sapiens_tRNA-Cys-GCA-17	Cys	GCA	17	Non_ADAT_target	22.539	-0.121158	-0.212575	0.831659	0.898696
V144M/V144M	Homo_sapiens_tRNA-His-GTG-1	His	GTG	1	Non_ADAT_target	29732.1	-0.0249385	-0.202672	0.839391	0.898696
V144M/V144M	Homo_sapiens_tRNA-Lys-CTT-3	Lys	CTT	3	Non_ADAT_target	12.126	0.168336	0.214742	0.829968	0.898696
V144M/V144M	Homo_sapiens_tRNA-Trp-CCA-1	Trp	CCA	1	Non_ADAT_target	1941.8	0.0247451	0.204636	0.837856	0.898696
V144M/V144M	Homo_sapiens_tRNA-Gln-TTG-4	Gln	TTG	4	Non_ADAT_target	6.59303	-0.176467	-0.170686	0.86447	0.916741
V144M/V144M	Homo_sapiens_tRNA-Glu-TTC-14	Glu	TTC	14	Non_ADAT_target	57.232	0.0612775	0.16931	0.865553	0.916741
V144M/V144M	Homo_sapiens_tRNA-Cys-GCA-12	Cys	GCA	12	Non_ADAT_target	48.8439	0.0486057	0.121197	0.903535	0.939994
V144M/V144M	Homo_sapiens_tRNA-Phe-GAA-2	Phe	GAA	2	Non_ADAT_target	1661.96	-0.0155963	-0.123148	0.90199	0.939994
V144M/V144M	Homo_sapiens_tRNA-Trp-CCA-2	Trp	CCA	2	Non_ADAT_target	6375.95	0.0147139	0.118245	0.905874	0.939994
V144M/V144M	Homo_sapiens_tRNA-Tyr-GTA-7	Tyr	GTA	7	Non_ADAT_target	56.3918	0.0423124	0.117337	0.906593	0.939994
V144M/V144M	Homo_sapiens_tRNA-Phe-GAA-4	Phe	GAA	4	Non_ADAT_target	1714.82	0.0121208	0.0964403	0.923171	0.952171
V144M/V144M	Homo_sapiens_tRNA-Ser-AGA-4	Ser	AGA	4	ADAT_target	41.9011	-0.0339388	-0.0813646	0.935152	0.959505
V144M/V144M	Homo_sapiens_tRNA-Thr-CGT-3	Thr	CGT	3	Non_ADAT_target	116.677	-0.012234	-0.0458058	0.963465	0.978364
V144M/V144M	Homo_sapiens_tRNA-Gln-TTG-3	Gln	TTG	3	Non_ADAT_target	6267.76	-0.00425452	-0.0328677	0.97378	0.981883
V144M/V144M	Homo_sapiens_tRNA-Glu-CTC-2	Glu	CTC	2	Non_ADAT_target	32.1351	-0.0138437	-0.0289573	0.976899	0.981883
V144M/V144M	Homo_sapiens_tRNA-Lys-CTT-4	Lys	CTT	4	Non_ADAT_target	651.299	0.000593024	0.00402823	0.996786	0.996786
V144M/V144M	Homo_sapiens_tRNA-Ala-AGC-18	Ala	AGC	18	ADAT_target	0	NA	NA	NA	NA
V144M/V144M	Homo_sapiens_tRNA-Ala-AGC-19	Ala	AGC	19	ADAT_target	0	NA	NA	NA	NA
V144M/V144M	Homo_sapiens_tRNA-Ala-AGC-20	Ala	AGC	20	ADAT_target	0.24802	1.94501	0.390428	0.69622	NA
V144M/V144M	Homo_sapiens_tRNA-Ala-AGC-21	Ala	AGC	21	ADAT_target	0	NA	NA	NA	NA
V144M/V144M	Homo_sapiens_tRNA-Ala-AGC-23	Ala	AGC	23	ADAT_target	0	NA	NA	NA	NA
V144M/V144M	Homo_sapiens_tRNA-Ala-CGC-5	Ala	CGC	5	Non_ADAT_target	0	NA	NA	NA	NA
V144M/V144M	Homo_sapiens_tRNA-Ala-TGC-7	Ala	TGC	7	Non_ADAT_target	0.307509	-1.29393	-0.26829	0.788476	NA
V144M/V144M	Homo_sapiens_tRNA-Ala-TGC-8	Ala	TGC	8	Non_ADAT_target	0	NA	NA	NA	NA
V144M/V144M	Homo_sapiens_tRNA-Ala-TGC-9	Ala	TGC	9	Non_ADAT_target	0	NA	NA	NA	NA
V144M/V144M	Homo_sapiens_tRNA-Arg-CCT-5	Arg	CCT	5	Non_ADAT_target	1.85066	1.70284	0.847783	0.396559	NA
V144M/V144M	Homo_sapiens_tRNA-Arg-CCT-6	Arg	CCT	6	Non_ADAT_target	0.661209	0.180164	0.054193	0.956781	NA
V144M/V144M	Homo_sapiens_tRNA-Arg-CCT-7	Arg	CCT	7	Non_ADAT_target	0	NA	NA	NA	NA
V144M/V144M	Homo_sapiens_tRNA-Arg-TCG-6	Arg	TCG	6	Non_ADAT_target	0	NA	NA	NA	NA
V144M/V144M	Homo_sapiens_tRNA-Arg-TCT-5	Arg	TCT	5	Non_ADAT_target	1.24403	-1.78876	-0.726161	0.46774	NA
V144M/V144M	Homo_sapiens_tRNA-Asn-ATT-1	Asn	ATT	1	Non_ADAT_target	0	NA	NA	NA	NA
V144M/V144M	Homo_sapiens_tRNA-Asn-GTT-11	Asn	GTT	11	Non_ADAT_target	1.00074	-1.27056	-0.472968	0.636236	NA
V144M/V144M	Homo_sapiens_tRNA-Asn-GTT-12	Asn	GTT	12	Non_ADAT_target	0	NA	NA	NA	NA
V144M/V144M	Homo_sapiens_tRNA-Asn-GTT-13	Asn	GTT	13	Non_ADAT_target	0	NA	NA	NA	NA
V144M/V144M	Homo_sapiens_tRNA-Asn-GTT-14	Asn	GTT	14	Non_ADAT_target	0.24802	1.94501	0.390428	0.69622	NA
V144M/V144M	Homo_sapiens_tRNA-Asn-GTT-16	Asn	GTT	16	Non_ADAT_target	0	NA	NA	NA	NA
V144M/V144M	Homo_sapiens_tRNA-Asn-GTT-17	Asn	GTT	17	Non_ADAT_target	0	NA	NA	NA	NA
V144M/V144M	Homo_sapiens_tRNA-Asn-GTT-18	Asn	GTT	18	Non_ADAT_target	0	NA	NA	NA	NA
V144M/V144M	Homo_sapiens_tRNA-Asn-GTT-20	Asn	GTT	20	Non_ADAT_target	0	NA	NA	NA	NA
V144M/V144M	Homo_sapiens_tRNA-Asn-GTT-21	Asn	GTT	21	Non_ADAT_target	0	NA	NA	NA	NA
V144M/V144M	Homo_sapiens_tRNA-Asn-GTT-22	Asn	GTT	22	Non_ADAT_target	0	NA	NA	NA	NA
V144M/V144M	Homo_sapiens_tRNA-Asn-GTT-25	Asn	GTT	25	Non_ADAT_target	0	NA	NA	NA	NA
V144M/V144M	Homo_sapiens_tRNA-Asn-GTT-26	Asn	GTT	26	Non_ADAT_target	0	NA	NA	NA	NA
V144M/V144M	Homo_sapiens_tRNA-Asn-GTT-27	Asn	GTT	27	Non_ADAT_target	0	NA	NA	NA	NA
V144M/V144M	Homo_sapiens_tRNA-Asn-GTT-28	Asn	GTT	28	Non_ADAT_target	0	NA	NA	NA	NA
V144M/V144M	Homo_sapiens_tRNA-Asn-GTT-7	Asn	GTT	7	Non_ADAT_target	0.385719	0.643596	0.158373	0.874163	NA
V144M/V144M	Homo_sapiens_tRNA-Asp-GTC-10	Asp	GTC	10	Non_ADAT_target	2.2362	0.673604	0.391531	0.695405	NA
V144M/V144M	Homo_sapiens_tRNA-Asp-GTC-5	Asp	GTC	5	Non_ADAT_target	0	NA	NA	NA	NA
V144M/V144M	Homo_sapiens_tRNA-Asp-GTC-6	Asp	GTC	6	Non_ADAT_target	0	NA	NA	NA	NA
V144M/V144M	Homo_sapiens_tRNA-Asp-GTC-8	Asp	GTC	8	Non_ADAT_target	0	NA	NA	NA	NA
V144M/V144M	Homo_sapiens_tRNA-Asp-GTC-9	Asp	GTC	9	Non_ADAT_target	0.77153	1.72584	0.58873	0.556042	NA
V144M/V144M	Homo_sapiens_tRNA-Cys-ACA-1	Cys	ACA	1	Non_ADAT_target	0	NA	NA	NA	NA
V144M/V144M	Homo_sapiens_tRNA-Cys-GCA-16	Cys	GCA	16	Non_ADAT_target	2.29559	-0.292734	-0.165194	0.868791	NA
V144M/V144M	Homo_sapiens_tRNA-Cys-GCA-19	Cys	GCA	19	Non_ADAT_target	1.24403	-1.78876	-0.726161	0.46774	NA
V144M/V144M	Homo_sapiens_tRNA-Cys-GCA-20	Cys	GCA	20	Non_ADAT_target	0	NA	NA	NA	NA
V144M/V144M	Homo_sapiens_tRNA-Cys-GCA-21	Cys	GCA	21	Non_ADAT_target	0	NA	NA	NA	NA
V144M/V144M	Homo_sapiens_tRNA-Cys-GCA-22	Cys	GCA	22	Non_ADAT_target	0	NA	NA	NA	NA
V144M/V144M	Homo_sapiens_tRNA-Cys-GCA-23	Cys	GCA	23	Non_ADAT_target	0.24802	1.94501	0.390428	0.69622	NA
V144M/V144M	Homo_sapiens_tRNA-Cys-GCA-24	Cys	GCA	24	Non_ADAT_target	0	NA	NA	NA	NA
V144M/V144M	Homo_sapiens_tRNA-Cys-GCA-25	Cys	GCA	25	Non_ADAT_target	0	NA	NA	NA	NA
V144M/V144M	Homo_sapiens_tRNA-Cys-GCA-3	Cys	GCA	3	Non_ADAT_target	0.881759	2.04362	0.694715	0.487234	NA
V144M/V144M	Homo_sapiens_tRNA-Gln-CTG-10	Gln	CTG	10	Non_ADAT_target	0	NA	NA	NA	NA
V144M/V144M	Homo_sapiens_tRNA-Gln-CTG-11	Gln	CTG	11	Non_ADAT_target	1.83176	-0.87413	-0.443789	0.657195	NA
V144M/V144M	Homo_sapiens_tRNA-Gln-CTG-12	Gln	CTG	12	Non_ADAT_target	0	NA	NA	NA	NA
V144M/V144M	Homo_sapiens_tRNA-Gln-CTG-13	Gln	CTG	13	Non_ADAT_target	0	NA	NA	NA	NA
V144M/V144M	Homo_sapiens_tRNA-Gln-CTG-16	Gln	CTG	16	Non_ADAT_target	0	NA	NA	NA	NA
V144M/V144M	Homo_sapiens_tRNA-Gln-CTG-17	Gln	CTG	17	Non_ADAT_target	0	NA	NA	NA	NA
V144M/V144M	Homo_sapiens_tRNA-Gln-CTG-8	Gln	CTG	8	Non_ADAT_target	0	NA	NA	NA	NA
V144M/V144M	Homo_sapiens_tRNA-Gln-CTG-9	Gln	CTG	9	Non_ADAT_target	2.15817	0.975118	0.530044	0.596082	NA
V144M/V144M	Homo_sapiens_tRNA-Gln-TTG-10	Gln	TTG	10	Non_ADAT_target	0	NA	NA	NA	NA
V144M/V144M	Homo_sapiens_tRNA-Gln-TTG-5	Gln	TTG	5	Non_ADAT_target	0	NA	NA	NA	NA
V144M/V144M	Homo_sapiens_tRNA-Gln-TTG-6	Gln	TTG	6	Non_ADAT_target	0	NA	NA	NA	NA
V144M/V144M	Homo_sapiens_tRNA-Glu-CTC-16	Glu	CTC	16	Non_ADAT_target	0	NA	NA	NA	NA
V144M/V144M	Homo_sapiens_tRNA-Glu-CTC-3	Glu	CTC	3	Non_ADAT_target	0.24802	1.94501	0.390428	0.69622	NA
V144M/V144M	Homo_sapiens_tRNA-Glu-CTC-5	Glu	CTC	5	Non_ADAT_target	0	NA	NA	NA	NA
V144M/V144M	Homo_sapiens_tRNA-Glu-CTC-7	Glu	CTC	7	Non_ADAT_target	2.26367	0.25944	0.152323	0.878932	NA
V144M/V144M	Homo_sapiens_tRNA-Glu-TTC-11	Glu	TTC	11	Non_ADAT_target	0	NA	NA	NA	NA
V144M/V144M	Homo_sapiens_tRNA-Glu-TTC-12	Glu	TTC	12	Non_ADAT_target	0	NA	NA	NA	NA
V144M/V144M	Homo_sapiens_tRNA-Glu-TTC-13	Glu	TTC	13	Non_ADAT_target	0	NA	NA	NA	NA
V144M/V144M	Homo_sapiens_tRNA-Glu-TTC-5	Glu	TTC	5	Non_ADAT_target	0	NA	NA	NA	NA
V144M/V144M	Homo_sapiens_tRNA-Glu-TTC-6	Glu	TTC	6	Non_ADAT_target	0	NA	NA	NA	NA
V144M/V144M	Homo_sapiens_tRNA-Glu-TTC-7	Glu	TTC	7	Non_ADAT_target	0	NA	NA	NA	NA
V144M/V144M	Homo_sapiens_tRNA-Glu-TTC-9	Glu	TTC	9	Non_ADAT_target	0	NA	NA	NA	NA
V144M/V144M	Homo_sapiens_tRNA-Gly-CCC-3	Gly	CCC	3	Non_ADAT_target	0	NA	NA	NA	NA
V144M/V144M	Homo_sapiens_tRNA-Gly-CCC-4	Gly	CCC	4	Non_ADAT_target	0	NA	NA	NA	NA
V144M/V144M	Homo_sapiens_tRNA-Gly-CCC-6	Gly	CCC	6	Non_ADAT_target	0	NA	NA	NA	NA
V144M/V144M	Homo_sapiens_tRNA-Gly-CCC-7	Gly	CCC	7	Non_ADAT_target	0	NA	NA	NA	NA
V144M/V144M	Homo_sapiens_tRNA-Gly-CCC-8	Gly	CCC	8	Non_ADAT_target	0	NA	NA	NA	NA
V144M/V144M	Homo_sapiens_tRNA-Gly-GCC-3	Gly	GCC	3	Non_ADAT_target	1.41384	-1.96654	-0.837242	0.402457	NA
V144M/V144M	Homo_sapiens_tRNA-Gly-GCC-4	Gly	GCC	4	Non_ADAT_target	0.38581	2.24858	0.509881	0.610135	NA
V144M/V144M	Homo_sapiens_tRNA-Gly-GCC-5	Gly	GCC	5	Non_ADAT_target	0	NA	NA	NA	NA
V144M/V144M	Homo_sapiens_tRNA-Gly-GCC-6	Gly	GCC	6	Non_ADAT_target	0	NA	NA	NA	NA
V144M/V144M	Homo_sapiens_tRNA-Gly-TCC-4	Gly	TCC	4	Non_ADAT_target	1.29495	0.923197	0.401232	0.688249	NA
V144M/V144M	Homo_sapiens_tRNA-Gly-TCC-5	Gly	TCC	5	Non_ADAT_target	0.275399	-1.37089	-0.277554	0.781355	NA
V144M/V144M	Homo_sapiens_tRNA-Gly-TCC-6	Gly	TCC	6	Non_ADAT_target	0.661209	0.180164	0.054193	0.956781	NA
V144M/V144M	Homo_sapiens_tRNA-Ile-AAT-10	Ile	AAT	10	ADAT_target	0.275399	-1.37089	-0.277554	0.781355	NA
V144M/V144M	Homo_sapiens_tRNA-Ile-AAT-11	Ile	AAT	11	ADAT_target	0	NA	NA	NA	NA
V144M/V144M	Homo_sapiens_tRNA-Ile-AAT-9	Ile	AAT	9	ADAT_target	0	NA	NA	NA	NA
V144M/V144M	Homo_sapiens_tRNA-Ile-GAT-1	Ile	GAT	1	Non_ADAT_target	1.61102	-3.8109	-1.62341	0.104503	NA
V144M/V144M	Homo_sapiens_tRNA-Leu-AAG-5	Leu	AAG	5	ADAT_target	0.413099	-1.92887	-0.458973	0.646254	NA
V144M/V144M	Homo_sapiens_tRNA-Leu-AAG-6	Leu	AAG	6	ADAT_target	1.66195	-0.700276	-0.348027	0.72782	NA
V144M/V144M	Homo_sapiens_tRNA-Leu-AAG-7	Leu	AAG	7	ADAT_target	0	NA	NA	NA	NA
V144M/V144M	Homo_sapiens_tRNA-Leu-AAG-8	Leu	AAG	8	ADAT_target	0	NA	NA	NA	NA
V144M/V144M	Homo_sapiens_tRNA-Leu-CAA-5	Leu	CAA	5	Non_ADAT_target	0.909229	0.990735	0.363957	0.71589	NA
V144M/V144M	Homo_sapiens_tRNA-Leu-CAA-6	Leu	CAA	6	Non_ADAT_target	2.09868	1.96948	1.03919	0.298717	NA
V144M/V144M	Homo_sapiens_tRNA-Leu-TAA-5	Leu	TAA	5	Non_ADAT_target	0.275399	-1.37089	-0.277554	0.781355	NA
V144M/V144M	Homo_sapiens_tRNA-Leu-TAG-4	Leu	TAG	4	Non_ADAT_target	0	NA	NA	NA	NA
V144M/V144M	Homo_sapiens_tRNA-Lys-CTT-10	Lys	CTT	10	Non_ADAT_target	0	NA	NA	NA	NA
V144M/V144M	Homo_sapiens_tRNA-Lys-CTT-11	Lys	CTT	11	Non_ADAT_target	0.1377	-0.71177	-0.143225	0.886113	NA
V144M/V144M	Homo_sapiens_tRNA-Lys-CTT-12	Lys	CTT	12	Non_ADAT_target	0.307509	-1.29393	-0.26829	0.788476	NA
V144M/V144M	Homo_sapiens_tRNA-Lys-CTT-13	Lys	CTT	13	Non_ADAT_target	0.385719	0.643596	0.158373	0.874163	NA
V144M/V144M	Homo_sapiens_tRNA-Lys-CTT-14	Lys	CTT	14	Non_ADAT_target	0	NA	NA	NA	NA
V144M/V144M	Homo_sapiens_tRNA-Lys-CTT-15	Lys	CTT	15	Non_ADAT_target	0	NA	NA	NA	NA
V144M/V144M	Homo_sapiens_tRNA-Lys-CTT-16	Lys	CTT	16	Non_ADAT_target	0	NA	NA	NA	NA
V144M/V144M	Homo_sapiens_tRNA-Lys-CTT-5	Lys	CTT	5	Non_ADAT_target	1.66195	-0.700276	-0.348027	0.72782	NA
V144M/V144M	Homo_sapiens_tRNA-Lys-CTT-6	Lys	CTT	6	Non_ADAT_target	0	NA	NA	NA	NA
V144M/V144M	Homo_sapiens_tRNA-Lys-CTT-7	Lys	CTT	7	Non_ADAT_target	0	NA	NA	NA	NA
V144M/V144M	Homo_sapiens_tRNA-Lys-CTT-8	Lys	CTT	8	Non_ADAT_target	0	NA	NA	NA	NA
V144M/V144M	Homo_sapiens_tRNA-Lys-CTT-9	Lys	CTT	9	Non_ADAT_target	0	NA	NA	NA	NA
V144M/V144M	Homo_sapiens_tRNA-Lys-TTT-10	Lys	TTT	10	Non_ADAT_target	0	NA	NA	NA	NA
V144M/V144M	Homo_sapiens_tRNA-Lys-TTT-11	Lys	TTT	11	Non_ADAT_target	0	NA	NA	NA	NA
V144M/V144M	Homo_sapiens_tRNA-Lys-TTT-12	Lys	TTT	12	Non_ADAT_target	0	NA	NA	NA	NA
V144M/V144M	Homo_sapiens_tRNA-Lys-TTT-13	Lys	TTT	13	Non_ADAT_target	0	NA	NA	NA	NA
V144M/V144M	Homo_sapiens_tRNA-Lys-TTT-14	Lys	TTT	14	Non_ADAT_target	0	NA	NA	NA	NA
V144M/V144M	Homo_sapiens_tRNA-Lys-TTT-15	Lys	TTT	15	Non_ADAT_target	0	NA	NA	NA	NA
V144M/V144M	Homo_sapiens_tRNA-Lys-TTT-7	Lys	TTT	7	Non_ADAT_target	0	NA	NA	NA	NA
V144M/V144M	Homo_sapiens_tRNA-Lys-TTT-8	Lys	TTT	8	Non_ADAT_target	0	NA	NA	NA	NA
V144M/V144M	Homo_sapiens_tRNA-Met-CAT-7	Met	CAT	7	Non_ADAT_target	0	NA	NA	NA	NA
V144M/V144M	Homo_sapiens_tRNA-Phe-GAA-11	Phe	GAA	11	Non_ADAT_target	0	NA	NA	NA	NA
V144M/V144M	Homo_sapiens_tRNA-Phe-GAA-12	Phe	GAA	12	Non_ADAT_target	0	NA	NA	NA	NA
V144M/V144M	Homo_sapiens_tRNA-Phe-GAA-6	Phe	GAA	6	Non_ADAT_target	0	NA	NA	NA	NA
V144M/V144M	Homo_sapiens_tRNA-Phe-GAA-7	Phe	GAA	7	Non_ADAT_target	0.38581	2.24858	0.509881	0.610135	NA
V144M/V144M	Homo_sapiens_tRNA-Phe-GAA-8	Phe	GAA	8	Non_ADAT_target	0	NA	NA	NA	NA
V144M/V144M	Homo_sapiens_tRNA-Pro-AGG-3	Pro	AGG	3	ADAT_target	1.06023	-3.15691	-1.14074	0.25398	NA
V144M/V144M	Homo_sapiens_tRNA-Pro-AGG-4	Pro	AGG	4	ADAT_target	0	NA	NA	NA	NA
V144M/V144M	Homo_sapiens_tRNA-Pro-GGG-1	Pro	GGG	1	Non_ADAT_target	0	NA	NA	NA	NA
V144M/V144M	Homo_sapiens_tRNA-Pro-TGG-4	Pro	TGG	4	Non_ADAT_target	0	NA	NA	NA	NA
V144M/V144M	Homo_sapiens_tRNA-Pro-TGG-5	Pro	TGG	5	Non_ADAT_target	0	NA	NA	NA	NA
V144M/V144M	Homo_sapiens_tRNA-SeC-TCA-2	SeC	TCA	2	Non_ADAT_target	0	NA	NA	NA	NA
V144M/V144M	Homo_sapiens_tRNA-SeC-TCA-3	SeC	TCA	3	Non_ADAT_target	0	NA	NA	NA	NA
V144M/V144M	Homo_sapiens_tRNA-Ser-ACT-1	Ser	ACT	1	Non_ADAT_target	1.04693	0.433847	0.170902	0.864301	NA
V144M/V144M	Homo_sapiens_tRNA-Ser-AGA-5	Ser	AGA	5	ADAT_target	0	NA	NA	NA	NA
V144M/V144M	Homo_sapiens_tRNA-Ser-AGA-6	Ser	AGA	6	ADAT_target	0	NA	NA	NA	NA
V144M/V144M	Homo_sapiens_tRNA-Sup-TTA-1	Sup	TTA	1	Non_ADAT_target	0	NA	NA	NA	NA
V144M/V144M	Homo_sapiens_tRNA-Thr-AGT-7	Thr	AGT	7	ADAT_target	0.38581	2.24858	0.509881	0.610135	NA
V144M/V144M	Homo_sapiens_tRNA-Thr-CGT-5	Thr	CGT	5	Non_ADAT_target	0	NA	NA	NA	NA
V144M/V144M	Homo_sapiens_tRNA-Thr-CGT-6	Thr	CGT	6	Non_ADAT_target	0	NA	NA	NA	NA
V144M/V144M	Homo_sapiens_tRNA-Tyr-ATA-1	Tyr	ATA	1	Non_ADAT_target	0	NA	NA	NA	NA
V144M/V144M	Homo_sapiens_tRNA-Tyr-GTA-10	Tyr	GTA	10	Non_ADAT_target	0	NA	NA	NA	NA
V144M/V144M	Homo_sapiens_tRNA-Tyr-GTA-11	Tyr	GTA	11	Non_ADAT_target	0	NA	NA	NA	NA
V144M/V144M	Homo_sapiens_tRNA-Tyr-GTA-9	Tyr	GTA	9	Non_ADAT_target	0	NA	NA	NA	NA
V144M/V144M	Homo_sapiens_tRNA-Val-AAC-4	Val	AAC	4	ADAT_target	1.76754	-0.929433	-0.469309	0.638849	NA
V144M/V144M	Homo_sapiens_tRNA-Val-AAC-6	Val	AAC	6	ADAT_target	0.1377	-0.71177	-0.143225	0.886113	NA
V144M/V144M	Homo_sapiens_tRNA-Val-AAC-7	Val	AAC	7	ADAT_target	0	NA	NA	NA	NA
V144M/V144M	Homo_sapiens_tRNA-Val-CAC-10	Val	CAC	10	Non_ADAT_target	0	NA	NA	NA	NA
V144M/V144M	Homo_sapiens_tRNA-Val-CAC-11	Val	CAC	11	Non_ADAT_target	0	NA	NA	NA	NA
V144M/V144M	Homo_sapiens_tRNA-Val-CAC-13	Val	CAC	13	Non_ADAT_target	0	NA	NA	NA	NA
V144M/V144M	Homo_sapiens_tRNA-Val-CAC-14	Val	CAC	14	Non_ADAT_target	0	NA	NA	NA	NA
V144M/V144M	Homo_sapiens_tRNA-Val-CAC-7	Val	CAC	7	Non_ADAT_target	0	NA	NA	NA	NA
V144M/V144M	Homo_sapiens_tRNA-Val-CAC-8	Val	CAC	8	Non_ADAT_target	0.661209	0.180164	0.054193	0.956781	NA
V144M/V144M	Homo_sapiens_tRNA-Val-CAC-9	Val	CAC	9	Non_ADAT_target	0	NA	NA	NA	NA
A196V/A196L (Patient 10)	Homo_sapiens_tRNA-Ala-AGC-1	Ala	AGC	1	ADAT_target	2186.7	-2.70267	-19.0003	1.69588e-80	3.59527e-78
A196V/A196L (Patient 10)	Homo_sapiens_tRNA-Lys-TTT-5	Lys	TTT	5	Non_ADAT_target	1040.45	6.82545	17.7672	1.26776e-70	1.34382e-68
A196V/A196L (Patient 10)	Homo_sapiens_tRNA-Ile-TAT-3	Ile	TAT	3	Non_ADAT_target	1217	1.67125	13.2867	2.7657e-40	1.95443e-38
A196V/A196L (Patient 10)	Homo_sapiens_tRNA-Gln-CTG-3	Gln	CTG	3	Non_ADAT_target	3155.92	1.1371	12.6872	6.96395e-37	3.69089e-35
A196V/A196L (Patient 10)	Homo_sapiens_tRNA-Gln-CTG-4	Gln	CTG	4	Non_ADAT_target	480.69	-1.6105	-12.6351	1.35143e-36	5.73007e-35
A196V/A196L (Patient 10)	Homo_sapiens_tRNA-Leu-CAA-3	Leu	CAA	3	Non_ADAT_target	870.885	1.56918	12.0548	1.83085e-33	6.46901e-32
A196V/A196L (Patient 10)	Homo_sapiens_tRNA-Ser-GCT-5	Ser	GCT	5	Non_ADAT_target	4288.01	-1.19787	-11.6723	1.76685e-31	5.35102e-30
A196V/A196L (Patient 10)	Homo_sapiens_tRNA-Thr-TGT-2	Thr	TGT	2	Non_ADAT_target	5691.52	0.986382	11.5749	5.52248e-31	1.46346e-29
A196V/A196L (Patient 10)	Homo_sapiens_tRNA-Ala-AGC-4	Ala	AGC	4	ADAT_target	17979.3	-0.990245	-10.7344	7.01594e-27	1.65264e-25
A196V/A196L (Patient 10)	Homo_sapiens_tRNA-Val-AAC-3	Val	AAC	3	ADAT_target	854.966	-1.91106	-10.4267	1.87364e-25	3.97212e-24
A196V/A196L (Patient 10)	Homo_sapiens_tRNA-Lys-CTT-1	Lys	CTT	1	Non_ADAT_target	41086.6	1.05214	10.2624	1.04043e-24	2.00519e-23
A196V/A196L (Patient 10)	Homo_sapiens_tRNA-Gly-CCC-1	Gly	CCC	1	Non_ADAT_target	350.474	1.6371	9.92564	3.22024e-23	5.68909e-22
A196V/A196L (Patient 10)	Homo_sapiens_tRNA-Ala-AGC-5	Ala	AGC	5	ADAT_target	412.279	-1.65717	-9.82846	8.49098e-23	1.38468e-21
A196V/A196L (Patient 10)	Homo_sapiens_tRNA-Met-CAT-3	Met	CAT	3	Non_ADAT_target	12017.6	-0.807661	-9.01767	1.92133e-19	2.90944e-18
A196V/A196L (Patient 10)	Homo_sapiens_tRNA-Ala-AGC-12	Ala	AGC	12	ADAT_target	60.7749	-3.133	-8.64466	5.39641e-18	7.62692e-17
A196V/A196L (Patient 10)	Homo_sapiens_tRNA-Glu-TTC-1	Glu	TTC	1	Non_ADAT_target	18366.2	0.746968	8.53716	1.3756e-17	1.82267e-16
A196V/A196L (Patient 10)	Homo_sapiens_tRNA-Ile-AAT-6	Ile	AAT	6	ADAT_target	1759.4	-1.64179	-8.35808	6.37451e-17	7.94939e-16
A196V/A196L (Patient 10)	Homo_sapiens_tRNA-Glu-TTC-3	Glu	TTC	3	Non_ADAT_target	320.655	1.10997	8.03145	9.63244e-16	1.13449e-14
A196V/A196L (Patient 10)	Homo_sapiens_tRNA-Cys-GCA-13	Cys	GCA	13	Non_ADAT_target	171.23	-1.39076	-7.81358	5.55882e-15	6.20247e-14
A196V/A196L (Patient 10)	Homo_sapiens_tRNA-Cys-GCA-11	Cys	GCA	11	Non_ADAT_target	410.502	2.10334	7.80145	6.11982e-15	6.48701e-14
A196V/A196L (Patient 10)	Homo_sapiens_tRNA-Ile-AAT-8	Ile	AAT	8	ADAT_target	1085.75	-1.32643	-7.64038	2.16583e-14	2.11246e-13
A196V/A196L (Patient 10)	Homo_sapiens_tRNA-Ser-GCT-2	Ser	GCT	2	Non_ADAT_target	4006.71	-0.754977	-7.60211	2.91345e-14	2.68544e-13
A196V/A196L (Patient 10)	Homo_sapiens_tRNA-Ala-AGC-2	Ala	AGC	2	ADAT_target	16930	-0.87618	-7.48001	7.43167e-14	6.56464e-13
A196V/A196L (Patient 10)	Homo_sapiens_tRNA-Ser-AGA-2/1	Ser	AGA	1/2	ADAT_target	43972.8	-0.813958	-7.09306	1.31176e-12	1.11237e-11
A196V/A196L (Patient 10)	Homo_sapiens_tRNA-Val-CAC-3	Val	CAC	3	Non_ADAT_target	8488.49	0.502332	6.77838	1.21533e-11	9.90965e-11
A196V/A196L (Patient 10)	Homo_sapiens_tRNA-Lys-CTT-2	Lys	CTT	2	Non_ADAT_target	63309.5	0.504197	6.69813	2.11099e-11	1.65752e-10
A196V/A196L (Patient 10)	Homo_sapiens_tRNA-Arg-ACG-1	Arg	ACG	1	ADAT_target	49843.7	-0.437805	-6.39989	1.55494e-10	1.17731e-09
A196V/A196L (Patient 10)	Homo_sapiens_tRNA-Thr-AGT-5	Thr	AGT	5	ADAT_target	3159.52	-0.732831	-6.37758	1.79912e-10	1.31522e-09
A196V/A196L (Patient 10)	Homo_sapiens_tRNA-Val-AAC-1/2	Val	AAC	1/2	ADAT_target	35122.3	-0.988155	-6.25092	4.08045e-10	2.88352e-09
A196V/A196L (Patient 10)	Homo_sapiens_tRNA-Arg-CCT-1	Arg	CCT	1	Non_ADAT_target	5935.14	0.653712	6.21069	5.27517e-10	3.60754e-09
A196V/A196L (Patient 10)	Homo_sapiens_tRNA-Lys-CTT-4	Lys	CTT	4	Non_ADAT_target	2109.1	1.00047	6.00496	1.91385e-09	1.26792e-08
A196V/A196L (Patient 10)	Homo_sapiens_tRNA-Arg-TCG-4	Arg	TCG	4	Non_ADAT_target	235.641	0.90652	5.95291	2.63415e-09	1.69224e-08
A196V/A196L (Patient 10)	Homo_sapiens_tRNA-Thr-TGT-1	Thr	TGT	1	Non_ADAT_target	2575.06	-0.624	-5.92623	3.09966e-09	1.93273e-08
A196V/A196L (Patient 10)	Homo_sapiens_tRNA-Thr-AGT-1	Thr	AGT	1	ADAT_target	28674.3	-0.423461	-5.37328	7.73161e-08	4.68315e-07
A196V/A196L (Patient 10)	Homo_sapiens_tRNA-Asn-GTT-2	Asn	GTT	2	Non_ADAT_target	72671.5	0.395299	5.35442	8.58303e-08	5.05445e-07
A196V/A196L (Patient 10)	Homo_sapiens_tRNA-Ala-AGC-3	Ala	AGC	3	ADAT_target	6512.75	-0.666731	-5.28849	1.23333e-07	7.06667e-07
A196V/A196L (Patient 10)	Homo_sapiens_tRNA-Cys-GCA-9	Cys	GCA	9	Non_ADAT_target	254.568	0.892572	5.02256	5.09873e-07	2.84456e-06
A196V/A196L (Patient 10)	Homo_sapiens_tRNA-Thr-TGT-5	Thr	TGT	5	Non_ADAT_target	6915.2	0.697846	5.00443	5.60271e-07	3.04557e-06
A196V/A196L (Patient 10)	Homo_sapiens_tRNA-Met-CAT-1	Met	CAT	1	Non_ADAT_target	18546.1	0.468701	4.89209	9.97713e-07	5.28788e-06
A196V/A196L (Patient 10)	Homo_sapiens_tRNA-Thr-TGT-3/4	Thr	TGT	3/4	Non_ADAT_target	19938.6	0.524371	4.49781	6.86573e-06	3.55008e-05
A196V/A196L (Patient 10)	Homo_sapiens_tRNA-Ile-AAT-3	Ile	AAT	3	ADAT_target	585.253	-0.623908	-4.44066	8.96817e-06	4.52679e-05
A196V/A196L (Patient 10)	Homo_sapiens_tRNA-Leu-CAA-4	Leu	CAA	4	Non_ADAT_target	6357.47	0.704603	4.38387	1.16591e-05	5.7482e-05
A196V/A196L (Patient 10)	Homo_sapiens_tRNA-Val-CAC-4	Val	CAC	4	Non_ADAT_target	115.574	-0.89979	-4.24627	2.1736e-05	0.000104728
A196V/A196L (Patient 10)	Homo_sapiens_tRNA-Ile-AAT-4	Ile	AAT	4	ADAT_target	4424.05	-0.4978	-4.231	2.32654e-05	0.000109606
A196V/A196L (Patient 10)	Homo_sapiens_tRNA-Pro-AGG-1/2	Pro	AGG	1/2	ADAT_target	52458.9	-0.508029	-4.18927	2.79855e-05	0.000128977
A196V/A196L (Patient 10)	Homo_sapiens_tRNA-Thr-CGT-2	Thr	CGT	2	Non_ADAT_target	19452.2	0.39458	4.15588	3.2404e-05	0.000146163
A196V/A196L (Patient 10)	Homo_sapiens_tRNA-Leu-TAA-3	Leu	TAA	3	Non_ADAT_target	981.091	-0.449557	-3.99503	6.46857e-05	0.000285695
A196V/A196L (Patient 10)	Homo_sapiens_tRNA-Pro-CGG-1	Pro	CGG	1	Non_ADAT_target	18444.7	0.450525	3.92726	8.59205e-05	0.000371738
A196V/A196L (Patient 10)	Homo_sapiens_tRNA-Thr-AGT-6	Thr	AGT	6	ADAT_target	2873.29	-0.536146	-3.919	8.89164e-05	0.000377005
A196V/A196L (Patient 10)	Homo_sapiens_tRNA-Asn-GTT-1	Asn	GTT	1	Non_ADAT_target	11966.2	0.335776	3.85148	0.000117408	0.000488051
A196V/A196L (Patient 10)	Homo_sapiens_tRNA-Gly-GCC-1	Gly	GCC	1	Non_ADAT_target	33616.3	-0.340543	-3.79332	0.000148647	0.00060602
A196V/A196L (Patient 10)	Homo_sapiens_tRNA-Pro-TGG-2	Pro	TGG	2	Non_ADAT_target	20371.6	0.44431	3.76582	0.000166	0.000664001
A196V/A196L (Patient 10)	Homo_sapiens_tRNA-Met-CAT-6	Met	CAT	6	Non_ADAT_target	19482.1	0.384468	3.62327	0.0002909	0.00114205
A196V/A196L (Patient 10)	Homo_sapiens_tRNA-Ala-CGC-2	Ala	CGC	2	Non_ADAT_target	10664.9	-0.298854	-3.59527	0.000324053	0.00122677
A196V/A196L (Patient 10)	Homo_sapiens_tRNA-Arg-CCT-4	Arg	CCT	4	Non_ADAT_target	20086.8	0.319877	3.59722	0.000321639	0.00122677
A196V/A196L (Patient 10)	Homo_sapiens_tRNA-Ala-TGC-2	Ala	TGC	2	Non_ADAT_target	1936.79	-0.304561	-3.46817	0.000524006	0.00194894
A196V/A196L (Patient 10)	Homo_sapiens_tRNA-Ala-AGC-10	Ala	AGC	10	ADAT_target	4.15656	-4.13826	-3.45855	0.000543089	0.00198508
A196V/A196L (Patient 10)	Homo_sapiens_tRNA-Lys-TTT-1	Lys	TTT	1	Non_ADAT_target	292.588	1.19491	3.4217	0.000622321	0.00223614
A196V/A196L (Patient 10)	Homo_sapiens_tRNA-Ala-AGC-24	Ala	AGC	24	ADAT_target	9.21583	-2.30585	-3.36352	0.000769557	0.00262267
A196V/A196L (Patient 10)	Homo_sapiens_tRNA-Asp-GTC-1	Asp	GTC	1	Non_ADAT_target	9462.29	-0.462449	-3.36035	0.000778449	0.00262267
A196V/A196L (Patient 10)	Homo_sapiens_tRNA-Ile-TAT-1	Ile	TAT	1	Non_ADAT_target	6125.06	0.341911	3.36329	0.000770192	0.00262267
A196V/A196L (Patient 10)	Homo_sapiens_tRNA-Trp-CCA-4	Trp	CCA	4	Non_ADAT_target	19696	0.311983	3.36002	0.000779377	0.00262267
A196V/A196L (Patient 10)	Homo_sapiens_tRNA-Ile-AAT-7/2/5	Ile	AAT	2/5/7	ADAT_target	49007.1	-0.399849	-3.31698	0.000909951	0.00301421
A196V/A196L (Patient 10)	Homo_sapiens_tRNA-Asn-GTT-5	Asn	GTT	5	Non_ADAT_target	213.415	1.08257	3.28715	0.00101208	0.00330095
A196V/A196L (Patient 10)	Homo_sapiens_tRNA-Ala-CGC-3	Ala	CGC	3	Non_ADAT_target	10695.4	-0.205059	-3.2549	0.00113432	0.0035892
A196V/A196L (Patient 10)	Homo_sapiens_tRNA-Ile-AAT-12	Ile	AAT	12	ADAT_target	65.6693	-1.00528	-3.20226	0.00136353	0.004251
A196V/A196L (Patient 10)	Homo_sapiens_tRNA-Arg-TCT-3	Arg	TCT	3	Non_ADAT_target	7090.9	0.49873	3.19571	0.00139486	0.00428565
A196V/A196L (Patient 10)	Homo_sapiens_tRNA-Leu-TAA-2	Leu	TAA	2	Non_ADAT_target	88.049	-0.910122	-3.15009	0.0016322	0.00494324
A196V/A196L (Patient 10)	Homo_sapiens_tRNA-Leu-TAA-1	Leu	TAA	1	Non_ADAT_target	13743.4	-0.399191	-3.13733	0.00170495	0.00509083
A196V/A196L (Patient 10)	Homo_sapiens_tRNA-Asn-GTT-3	Asn	GTT	3	Non_ADAT_target	26702.9	0.231567	3.09426	0.00197305	0.00580953
A196V/A196L (Patient 10)	Homo_sapiens_tRNA-Ala-AGC-14/13/16/17	Ala	AGC	14/13/16/17	ADAT_target	5.84735	-3.34853	-3.07908	0.00207644	0.0060302
A196V/A196L (Patient 10)	Homo_sapiens_tRNA-Gln-CTG-6	Gln	CTG	6	Non_ADAT_target	116.94	-0.699963	-3.05508	0.00224997	0.00644585
A196V/A196L (Patient 10)	Homo_sapiens_tRNA-Ser-CGA-4	Ser	CGA	4	Non_ADAT_target	5213.05	0.30471	3.0006	0.00269453	0.00761653
A196V/A196L (Patient 10)	Homo_sapiens_tRNA-Thr-CGT-1	Thr	CGT	1	Non_ADAT_target	101.081	-0.940217	-2.96152	0.00306124	0.00853926
A196V/A196L (Patient 10)	Homo_sapiens_tRNA-Pro-TGG-1	Pro	TGG	1	Non_ADAT_target	2711.02	0.295831	2.92432	0.00345213	0.00950457
A196V/A196L (Patient 10)	Homo_sapiens_tRNA-Ser-CGA-3/2	Ser	CGA	2/3	Non_ADAT_target	1934.78	0.35099	2.83548	0.00457573	0.0124366
A196V/A196L (Patient 10)	Homo_sapiens_tRNA-Arg-TCT-1	Arg	TCT	1	Non_ADAT_target	38495.2	0.371362	2.78495	0.00535363	0.0143667
A196V/A196L (Patient 10)	Homo_sapiens_tRNA-Trp-CCA-1	Trp	CCA	1	Non_ADAT_target	6288.87	0.42698	2.72627	0.00640538	0.0169743
A196V/A196L (Patient 10)	Homo_sapiens_tRNA-Thr-AGT-3	Thr	AGT	3	ADAT_target	26.8837	-1.09681	-2.70107	0.0069117	0.0180899
A196V/A196L (Patient 10)	Homo_sapiens_tRNA-SeC-TCA-1	SeC	TCA	1	Non_ADAT_target	5069.75	0.466542	2.68643	0.00722207	0.0186717
A196V/A196L (Patient 10)	Homo_sapiens_tRNA-Asn-GTT-24	Asn	GTT	24	Non_ADAT_target	372.697	0.474592	2.67994	0.00736353	0.0188081
A196V/A196L (Patient 10)	Homo_sapiens_tRNA-Thr-TGT-6	Thr	TGT	6	Non_ADAT_target	20.4635	1.48792	2.66069	0.0077981	0.0196809
A196V/A196L (Patient 10)	Homo_sapiens_tRNA-Ile-TAT-2	Ile	TAT	2	Non_ADAT_target	18296.2	0.258207	2.6548	0.00793557	0.0197922
A196V/A196L (Patient 10)	Homo_sapiens_tRNA-Leu-CAG-2	Leu	CAG	2	Non_ADAT_target	17060.5	0.255028	2.63403	0.00843788	0.0208003
A196V/A196L (Patient 10)	Homo_sapiens_tRNA-Ala-AGC-11	Ala	AGC	11	ADAT_target	7515.49	-0.344674	-2.59362	0.00949706	0.0231423
A196V/A196L (Patient 10)	Homo_sapiens_tRNA-Lys-TTT-6	Lys	TTT	6	Non_ADAT_target	5783.57	0.90482	2.54837	0.0108227	0.0260729
A196V/A196L (Patient 10)	Homo_sapiens_tRNA-Lys-TTT-3/2/4	Lys	TTT	2/3/4	Non_ADAT_target	150286	0.87789	2.51052	0.0120553	0.028716
A196V/A196L (Patient 10)	Homo_sapiens_tRNA-Asp-GTC-2	Asp	GTC	2	Non_ADAT_target	45681.5	-0.292906	-2.40977	0.0159625	0.0367832
A196V/A196L (Patient 10)	Homo_sapiens_tRNA-Thr-AGT-2	Thr	AGT	2	ADAT_target	17432.5	-0.290839	-2.41148	0.0158879	0.0367832
A196V/A196L (Patient 10)	Homo_sapiens_tRNA-Arg-TCG-1	Arg	TCG	1	Non_ADAT_target	17960.8	0.167091	2.2946	0.0217558	0.0485499
A196V/A196L (Patient 10)	Homo_sapiens_tRNA-Trp-CCA-3/5	Trp	CCA	3/5	Non_ADAT_target	18964	0.326763	2.29872	0.0215208	0.0485499
A196V/A196L (Patient 10)	Homo_sapiens_tRNA-iMet-CAT-2/1	iMet	CAT	1/2	Non_ADAT_target	92926.7	0.381113	2.2949	0.0217387	0.0485499
A196V/A196L (Patient 10)	Homo_sapiens_tRNA-Leu-CAA-1	Leu	CAA	1	Non_ADAT_target	8349.04	0.352789	2.28306	0.0224269	0.0495261
A196V/A196L (Patient 10)	Homo_sapiens_tRNA-Ala-AGC-8	Ala	AGC	8	ADAT_target	42500	-0.263272	-2.27867	0.0226869	0.0495837
A196V/A196L (Patient 10)	Homo_sapiens_tRNA-Arg-TCT-4	Arg	TCT	4	Non_ADAT_target	17.7536	-1.05127	-2.26268	0.0236557	0.0511736
A196V/A196L (Patient 10)	Homo_sapiens_tRNA-Arg-CCT-3	Arg	CCT	3	Non_ADAT_target	4249.31	-0.291191	-2.1822	0.0290949	0.0616811
A196V/A196L (Patient 10)	Homo_sapiens_tRNA-Val-TAC-4	Val	TAC	4	Non_ADAT_target	477.919	0.339861	2.09529	0.0361455	0.0758699
A196V/A196L (Patient 10)	Homo_sapiens_tRNA-Glu-CTC-1	Glu	CTC	1	Non_ADAT_target	88242.3	-0.244378	-2.00238	0.0452444	0.0940374
A196V/A196L (Patient 10)	Homo_sapiens_tRNA-Tyr-GTA-4	Tyr	GTA	4	Non_ADAT_target	324.854	-0.575244	-1.98103	0.0475879	0.0979478
A196V/A196L (Patient 10)	Homo_sapiens_tRNA-Asp-GTC-3	Asp	GTC	3	Non_ADAT_target	38020.3	0.378536	1.96101	0.0498781	0.101675
A196V/A196L (Patient 10)	Homo_sapiens_tRNA-Phe-GAA-3	Phe	GAA	3	Non_ADAT_target	804.098	-0.402838	-1.9505	0.0511169	0.103207
A196V/A196L (Patient 10)	Homo_sapiens_tRNA-Asn-GTT-4	Asn	GTT	4	Non_ADAT_target	2277.02	0.703978	1.92236	0.0545606	0.109121
A196V/A196L (Patient 10)	Homo_sapiens_tRNA-Cys-GCA-2	Cys	GCA	2	Non_ADAT_target	33117.1	-0.336772	-1.90911	0.0562477	0.111444
A196V/A196L (Patient 10)	Homo_sapiens_tRNA-Ser-GCT-3/1/4	Ser	GCT	1/3/4	Non_ADAT_target	53475	-0.197414	-1.89215	0.0584705	0.114775
A196V/A196L (Patient 10)	Homo_sapiens_tRNA-Gln-CTG-5	Gln	CTG	5	Non_ADAT_target	135.384	-0.409556	-1.87928	0.0602068	0.1171
A196V/A196L (Patient 10)	Homo_sapiens_tRNA-Gln-TTG-1	Gln	TTG	1	Non_ADAT_target	18780.9	0.174491	1.83661	0.0662677	0.127716
A196V/A196L (Patient 10)	Homo_sapiens_tRNA-Gln-CTG-2	Gln	CTG	2	Non_ADAT_target	8099.26	0.175723	1.77333	0.0761748	0.145487
A196V/A196L (Patient 10)	Homo_sapiens_tRNA-Met-CAT-4/2/5	Met	CAT	2/4/5	Non_ADAT_target	7078.44	0.189668	1.74007	0.0818474	0.154191
A196V/A196L (Patient 10)	Homo_sapiens_tRNA-Phe-GAA-4	Phe	GAA	4	Non_ADAT_target	1313	1.13835	1.73814	0.0821867	0.154191
A196V/A196L (Patient 10)	Homo_sapiens_tRNA-Ser-TGA-1	Ser	TGA	1	Non_ADAT_target	18735.9	-0.158057	-1.73285	0.0831222	0.154578
A196V/A196L (Patient 10)	Homo_sapiens_tRNA-Val-CAC-6	Val	CAC	6	Non_ADAT_target	121.698	0.407253	1.71229	0.086843	0.160093
A196V/A196L (Patient 10)	Homo_sapiens_tRNA-Glu-TTC-14	Glu	TTC	14	Non_ADAT_target	61.8235	-0.751702	-1.66521	0.0958715	0.172722
A196V/A196L (Patient 10)	Homo_sapiens_tRNA-Leu-AAG-4/1/2/3	Leu	AAG	4/1/2/3	ADAT_target	38830	-0.383838	-1.67079	0.0947625	0.172722
A196V/A196L (Patient 10)	Homo_sapiens_tRNA-Val-CAC-1	Val	CAC	1	Non_ADAT_target	51964.5	0.265284	1.66387	0.0961378	0.172722
A196V/A196L (Patient 10)	Homo_sapiens_tRNA-Leu-TAG-1	Leu	TAG	1	Non_ADAT_target	8964	0.216601	1.64635	0.0996921	0.177603
A196V/A196L (Patient 10)	Homo_sapiens_tRNA-His-GTG-2	His	GTG	2	Non_ADAT_target	95.5278	0.370528	1.6277	0.103589	0.183007
A196V/A196L (Patient 10)	Homo_sapiens_tRNA-Asp-GTC-10	Asp	GTC	10	Non_ADAT_target	3.1566	2.90001	1.60444	0.108616	0.189265
A196V/A196L (Patient 10)	Homo_sapiens_tRNA-Cys-GCA-4	Cys	GCA	4	Non_ADAT_target	4702.11	-0.263351	-1.60308	0.108917	0.189265
A196V/A196L (Patient 10)	Homo_sapiens_tRNA-Cys-GCA-12	Cys	GCA	12	Non_ADAT_target	23.7672	-0.892844	-1.57525	0.115199	0.198554
A196V/A196L (Patient 10)	Homo_sapiens_tRNA-Gly-GCC-2	Gly	GCC	2	Non_ADAT_target	73573	0.152724	1.56134	0.118443	0.2025
A196V/A196L (Patient 10)	Homo_sapiens_tRNA-Ile-AAT-10	Ile	AAT	10	ADAT_target	2.9887	2.60151	1.55045	0.121033	0.205273
A196V/A196L (Patient 10)	Homo_sapiens_tRNA-Ala-AGC-15	Ala	AGC	15	ADAT_target	126.648	0.639002	1.53374	0.125095	0.210477
A196V/A196L (Patient 10)	Homo_sapiens_tRNA-Gln-TTG-2	Gln	TTG	2	Non_ADAT_target	812.159	-0.213884	-1.50968	0.131125	0.218887
A196V/A196L (Patient 10)	Homo_sapiens_tRNA-Leu-TAG-3	Leu	TAG	3	Non_ADAT_target	7867.83	-0.287219	-1.48816	0.136708	0.226422
A196V/A196L (Patient 10)	Homo_sapiens_tRNA-Ala-TGC-3	Ala	TGC	3	Non_ADAT_target	33119.3	-0.110785	-1.45602	0.145388	0.238442
A196V/A196L (Patient 10)	Homo_sapiens_tRNA-Asn-GTT-10	Asn	GTT	10	Non_ADAT_target	3.13662	1.93353	1.45303	0.146214	0.238442
A196V/A196L (Patient 10)	Homo_sapiens_tRNA-Cys-GCA-14	Cys	GCA	14	Non_ADAT_target	2407.39	0.995765	1.44258	0.14914	0.241356
A196V/A196L (Patient 10)	Homo_sapiens_tRNA-Glu-TTC-4	Glu	TTC	4	Non_ADAT_target	6436.54	0.149721	1.43811	0.150402	0.241555
A196V/A196L (Patient 10)	Homo_sapiens_tRNA-Gly-CCC-2	Gly	CCC	2	Non_ADAT_target	75768.1	0.18267	1.42312	0.154702	0.246593
A196V/A196L (Patient 10)	Homo_sapiens_tRNA-Ser-TGA-4	Ser	TGA	4	Non_ADAT_target	1496.94	-0.162885	-1.41332	0.157561	0.249275
A196V/A196L (Patient 10)	Homo_sapiens_tRNA-Tyr-GTA-1	Tyr	GTA	1	Non_ADAT_target	31487.9	0.385979	1.40401	0.160317	0.251757
A196V/A196L (Patient 10)	Homo_sapiens_tRNA-Asn-GTT-9	Asn	GTT	9	Non_ADAT_target	188.47	0.238878	1.36807	0.17129	0.26701
A196V/A196L (Patient 10)	Homo_sapiens_tRNA-Ser-GCT-6	Ser	GCT	6	Non_ADAT_target	49.8836	-0.685431	-1.34578	0.178374	0.276024
A196V/A196L (Patient 10)	Homo_sapiens_tRNA-Leu-TAG-2	Leu	TAG	2	Non_ADAT_target	5547.92	0.22493	1.32269	0.185937	0.285643
A196V/A196L (Patient 10)	Homo_sapiens_tRNA-Ala-CGC-4	Ala	CGC	4	Non_ADAT_target	6549.77	-0.179962	-1.31023	0.190117	0.286707
A196V/A196L (Patient 10)	Homo_sapiens_tRNA-Arg-TCG-2	Arg	TCG	2	Non_ADAT_target	3111.36	-0.128923	-1.315	0.188509	0.286707
A196V/A196L (Patient 10)	Homo_sapiens_tRNA-Ser-CGA-1	Ser	CGA	1	Non_ADAT_target	9151.46	-0.112094	-1.30855	0.190687	0.286707
A196V/A196L (Patient 10)	Homo_sapiens_tRNA-Ser-TGA-3/2	Ser	TGA	2/3	Non_ADAT_target	8919.62	-0.107185	-1.29082	0.196767	0.29171
A196V/A196L (Patient 10)	Homo_sapiens_tRNA-Tyr-GTA-7	Tyr	GTA	7	Non_ADAT_target	113.32	0.49654	1.29373	0.19576	0.29171
A196V/A196L (Patient 10)	Homo_sapiens_tRNA-Glu-CTC-2	Glu	CTC	2	Non_ADAT_target	104.687	-0.3116	-1.27521	0.202235	0.297735
A196V/A196L (Patient 10)	Homo_sapiens_tRNA-Cys-GCA-3	Cys	GCA	3	Non_ADAT_target	1.78031	-2.32428	-1.26529	0.205766	0.300844
A196V/A196L (Patient 10)	Homo_sapiens_tRNA-Ala-CGC-1	Ala	CGC	1	Non_ADAT_target	15918.1	0.123529	1.22811	0.219406	0.31859
A196V/A196L (Patient 10)	Homo_sapiens_tRNA-Ser-AGA-4	Ser	AGA	4	ADAT_target	129.966	-0.275865	-1.21746	0.223431	0.322227
A196V/A196L (Patient 10)	Homo_sapiens_tRNA-Arg-CCG-2	Arg	CCG	2	Non_ADAT_target	17396.6	0.124248	1.1727	0.240915	0.345094
A196V/A196L (Patient 10)	Homo_sapiens_tRNA-Cys-GCA-8	Cys	GCA	8	Non_ADAT_target	11233.4	-0.352614	-1.15339	0.248751	0.352454
A196V/A196L (Patient 10)	Homo_sapiens_tRNA-Gln-CTG-7	Gln	CTG	7	Non_ADAT_target	4.08772	1.50293	1.15186	0.249378	0.352454
A196V/A196L (Patient 10)	Homo_sapiens_tRNA-Asn-GTT-8	Asn	GTT	8	Non_ADAT_target	53.9454	-0.33064	-1.12125	0.262183	0.368099
A196V/A196L (Patient 10)	Homo_sapiens_tRNA-Arg-TCG-3	Arg	TCG	3	Non_ADAT_target	17712.6	0.110269	1.10854	0.267627	0.373269
A196V/A196L (Patient 10)	Homo_sapiens_tRNA-Pro-TGG-3	Pro	TGG	3	Non_ADAT_target	23027.9	0.134968	1.08036	0.27998	0.387947
A196V/A196L (Patient 10)	Homo_sapiens_tRNA-Trp-CCA-2	Trp	CCA	2	Non_ADAT_target	15291.6	0.0958429	1.04531	0.295881	0.407317
A196V/A196L (Patient 10)	Homo_sapiens_tRNA-Lys-CTT-3	Lys	CTT	3	Non_ADAT_target	31.0814	0.505877	1.03925	0.298689	0.408529
A196V/A196L (Patient 10)	Homo_sapiens_tRNA-Gln-CTG-1	Gln	CTG	1	Non_ADAT_target	89080.5	0.0917503	1.01893	0.308237	0.418887
A196V/A196L (Patient 10)	Homo_sapiens_tRNA-Leu-CAA-2	Leu	CAA	2	Non_ADAT_target	2160.31	0.119974	1.00854	0.313196	0.422914
A196V/A196L (Patient 10)	Homo_sapiens_tRNA-Arg-CCT-5	Arg	CCT	5	Non_ADAT_target	3.38863	1.07664	0.996109	0.319197	0.42829
A196V/A196L (Patient 10)	Homo_sapiens_tRNA-Ala-AGC-6	Ala	AGC	6	ADAT_target	340.684	-0.13427	-0.979322	0.327421	0.436561
A196V/A196L (Patient 10)	Homo_sapiens_tRNA-Lys-CTT-5	Lys	CTT	5	Non_ADAT_target	4.26357	-0.945337	-0.967396	0.333346	0.441683
A196V/A196L (Patient 10)	Homo_sapiens_tRNA-Arg-TCT-2	Arg	TCT	2	Non_ADAT_target	7379.3	0.130401	0.934336	0.35013	0.461041
A196V/A196L (Patient 10)	Homo_sapiens_tRNA-Phe-GAA-1	Phe	GAA	1	Non_ADAT_target	46775.5	0.103471	0.901346	0.367404	0.4808
A196V/A196L (Patient 10)	Homo_sapiens_tRNA-Pro-CGG-2	Pro	CGG	2	Non_ADAT_target	3195.09	0.0907622	0.884809	0.37626	0.489368
A196V/A196L (Patient 10)	Homo_sapiens_tRNA-Ile-AAT-1	Ile	AAT	1	ADAT_target	56.1398	0.23139	0.877206	0.380375	0.491704
A196V/A196L (Patient 10)	Homo_sapiens_tRNA-Ala-TGC-1	Ala	TGC	1	Non_ADAT_target	4059.52	-0.0809549	-0.850003	0.395323	0.507931
A196V/A196L (Patient 10)	Homo_sapiens_tRNA-Glu-TTC-2	Glu	TTC	2	Non_ADAT_target	28393.6	-0.0785966	-0.840609	0.400567	0.511568
A196V/A196L (Patient 10)	Homo_sapiens_tRNA-Pro-AGG-3	Pro	AGG	3	ADAT_target	1.8034	-1.19829	-0.807443	0.419411	0.532426
A196V/A196L (Patient 10)	Homo_sapiens_tRNA-Cys-GCA-19	Cys	GCA	19	Non_ADAT_target	3.1644	0.873089	0.79512	0.426544	0.536335
A196V/A196L (Patient 10)	Homo_sapiens_tRNA-Val-AAC-4	Val	AAC	4	ADAT_target	3.42104	-0.765345	-0.789055	0.43008	0.536335
A196V/A196L (Patient 10)	Homo_sapiens_tRNA-Val-TAC-3	Val	TAC	3	Non_ADAT_target	1864.13	-0.105637	-0.79031	0.429347	0.536335
A196V/A196L (Patient 10)	Homo_sapiens_tRNA-Val-TAC-2	Val	TAC	2	Non_ADAT_target	9546.71	-0.0752438	-0.779	0.43598	0.540513
A196V/A196L (Patient 10)	Homo_sapiens_tRNA-Tyr-GTA-2/5/6/8	Tyr	GTA	2/5/6/8	Non_ADAT_target	53805.9	-0.217585	-0.765187	0.44416	0.547453
A196V/A196L (Patient 10)	Homo_sapiens_tRNA-Ala-TGC-6	Ala	TGC	6	Non_ADAT_target	410.19	-0.180595	-0.759917	0.447304	0.548142
A196V/A196L (Patient 10)	Homo_sapiens_tRNA-Phe-GAA-2	Phe	GAA	2	Non_ADAT_target	5806.37	-0.104068	-0.744076	0.45683	0.556598
A196V/A196L (Patient 10)	Homo_sapiens_tRNA-Arg-ACG-2	Arg	ACG	2	ADAT_target	40278.4	-0.0558947	-0.715991	0.473997	0.574213
A196V/A196L (Patient 10)	Homo_sapiens_tRNA-Arg-CCG-1	Arg	CCG	1	Non_ADAT_target	20660.9	0.0836502	0.690338	0.489982	0.586871
A196V/A196L (Patient 10)	Homo_sapiens_tRNA-Asn-GTT-15/19	Asn	GTT	15/19	Non_ADAT_target	3.63737	0.947145	0.694062	0.487643	0.586871
A196V/A196L (Patient 10)	Homo_sapiens_tRNA-Cys-GCA-17	Cys	GCA	17	Non_ADAT_target	8.31738	-0.483981	-0.658967	0.509917	0.604949
A196V/A196L (Patient 10)	Homo_sapiens_tRNA-Cys-GCA-5	Cys	GCA	5	Non_ADAT_target	804.552	-0.11746	-0.656037	0.511801	0.604949
A196V/A196L (Patient 10)	Homo_sapiens_tRNA-Cys-GCA-6/1/10/15/18	Cys	GCA	6/1/10/15/18	Non_ADAT_target	11342.4	0.143174	0.653186	0.513636	0.604949
A196V/A196L (Patient 10)	Homo_sapiens_tRNA-Leu-CAG-1	Leu	CAG	1	Non_ADAT_target	36927.7	0.190177	0.631899	0.527453	0.61779
A196V/A196L (Patient 10)	Homo_sapiens_tRNA-Arg-TCT-5	Arg	TCT	5	Non_ADAT_target	7.23138	0.399519	0.540188	0.589067	0.686166
A196V/A196L (Patient 10)	Homo_sapiens_tRNA-Lys-TTT-9	Lys	TTT	9	Non_ADAT_target	2.82673	0.773273	0.515005	0.60655	0.70267
A196V/A196L (Patient 10)	Homo_sapiens_tRNA-Gly-GCC-3	Gly	GCC	3	Non_ADAT_target	2.81586	0.71577	0.502065	0.615622	0.709303
A196V/A196L (Patient 10)	Homo_sapiens_tRNA-Arg-TCG-5	Arg	TCG	5	Non_ADAT_target	11118.3	0.0418748	0.48394	0.628428	0.720145
A196V/A196L (Patient 10)	Homo_sapiens_tRNA-Val-CAC-2	Val	CAC	2	Non_ADAT_target	11168.2	0.0624545	0.47126	0.637455	0.726561
A196V/A196L (Patient 10)	Homo_sapiens_tRNA-Gly-TCC-1/2/3	Gly	TCC	2003-01-02	Non_ADAT_target	67639.3	-0.0400234	-0.445021	0.656305	0.744046
A196V/A196L (Patient 10)	Homo_sapiens_tRNA-Gly-TCC-4	Gly	TCC	4	Non_ADAT_target	5.72968	0.333268	0.413875	0.678966	0.756525
A196V/A196L (Patient 10)	Homo_sapiens_tRNA-Thr-CGT-4	Thr	CGT	4	Non_ADAT_target	8945.33	0.029397	0.410496	0.681442	0.756525
A196V/A196L (Patient 10)	Homo_sapiens_tRNA-iMet-CAT-3	iMet	CAT	3	Non_ADAT_target	13.8278	0.273969	0.410299	0.681586	0.756525
A196V/A196L (Patient 10)	Homo_sapiens_tRNA-Ile-GAT-1	Ile	GAT	1	Non_ADAT_target	4.74139	0.331931	0.37771	0.705646	0.779151
A196V/A196L (Patient 10)	Homo_sapiens_tRNA-Ser-AGA-3	Ser	AGA	3	ADAT_target	146.061	-0.0712002	-0.366056	0.714324	0.784646
A196V/A196L (Patient 10)	Homo_sapiens_tRNA-Gln-TTG-3	Gln	TTG	3	Non_ADAT_target	17592.4	0.0387141	0.322401	0.747149	0.816472
A196V/A196L (Patient 10)	Homo_sapiens_tRNA-Val-AAC-5	Val	AAC	5	ADAT_target	88.442	-0.070315	-0.287295	0.773886	0.841353
A196V/A196L (Patient 10)	Homo_sapiens_tRNA-Asn-GTT-7	Asn	GTT	7	Non_ADAT_target	2.20138	0.340834	0.269144	0.787819	0.85213
A196V/A196L (Patient 10)	Homo_sapiens_tRNA-Asn-GTT-6	Asn	GTT	6	Non_ADAT_target	47.5925	-0.0606305	-0.216675	0.828462	0.88953
A196V/A196L (Patient 10)	Homo_sapiens_tRNA-Thr-CGT-3	Thr	CGT	3	Non_ADAT_target	1816.12	0.0248608	0.213691	0.830788	0.88953
A196V/A196L (Patient 10)	Homo_sapiens_tRNA-Thr-AGT-4	Thr	AGT	4	ADAT_target	128.589	-0.0973451	-0.197837	0.843173	0.898254
A196V/A196L (Patient 10)	Homo_sapiens_tRNA-Cys-GCA-16	Cys	GCA	16	Non_ADAT_target	2.59352	0.212695	0.191992	0.847748	0.898613
A196V/A196L (Patient 10)	Homo_sapiens_tRNA-Arg-CCT-2	Arg	CCT	2	Non_ADAT_target	6892.56	0.0177389	0.179193	0.857786	0.90473
A196V/A196L (Patient 10)	Homo_sapiens_tRNA-Gln-TTG-4	Gln	TTG	4	Non_ADAT_target	10.1199	-0.104984	-0.159154	0.873547	0.916792
A196V/A196L (Patient 10)	Homo_sapiens_tRNA-Ala-TGC-5	Ala	TGC	5	Non_ADAT_target	6199.96	-0.013747	-0.131483	0.895393	0.935091
A196V/A196L (Patient 10)	Homo_sapiens_tRNA-Ala-TGC-4	Ala	TGC	4	Non_ADAT_target	10294.9	0.0110376	0.11695	0.9069	0.942464
A196V/A196L (Patient 10)	Homo_sapiens_tRNA-His-GTG-1	His	GTG	1	Non_ADAT_target	82679.5	-0.0124359	-0.0938167	0.925255	0.952204
A196V/A196L (Patient 10)	Homo_sapiens_tRNA-Tyr-GTA-3	Tyr	GTA	3	Non_ADAT_target	10686.8	0.0237502	0.0861471	0.931349	0.953846
A196V/A196L (Patient 10)	Homo_sapiens_tRNA-Phe-GAA-5	Phe	GAA	5	Non_ADAT_target	9.63587	-0.0354613	-0.0483038	0.961474	0.975275
A196V/A196L (Patient 10)	Homo_sapiens_tRNA-Val-TAC-1	Val	TAC	1	Non_ADAT_target	13734.8	0.00669297	0.0523529	0.958248	0.975275
A196V/A196L (Patient 10)	Homo_sapiens_tRNA-Asp-GTC-4	Asp	GTC	4	Non_ADAT_target	4.4307	-0.0411164	-0.0399131	0.968162	0.975659
A196V/A196L (Patient 10)	Homo_sapiens_tRNA-Cys-GCA-7	Cys	GCA	7	Non_ADAT_target	3.57979	0.0429198	0.0362831	0.971057	0.975659
A196V/A196L (Patient 10)	Homo_sapiens_tRNA-Glu-CTC-7	Glu	CTC	7	Non_ADAT_target	3.27942	0.0231924	0.020986	0.983257	0.983257
A196V/A196L (Patient 10)	Homo_sapiens_tRNA-Ala-AGC-18	Ala	AGC	18	ADAT_target	0.0880713	-1.41871	-0.312042	0.755009	NA
A196V/A196L (Patient 10)	Homo_sapiens_tRNA-Ala-AGC-19	Ala	AGC	19	ADAT_target	0.130926	-1.7086	-0.377356	0.705909	NA
A196V/A196L (Patient 10)	Homo_sapiens_tRNA-Ala-AGC-20	Ala	AGC	20	ADAT_target	0	NA	NA	NA	NA
A196V/A196L (Patient 10)	Homo_sapiens_tRNA-Ala-AGC-21	Ala	AGC	21	ADAT_target	0	NA	NA	NA	NA
A196V/A196L (Patient 10)	Homo_sapiens_tRNA-Ala-AGC-23	Ala	AGC	23	ADAT_target	0	NA	NA	NA	NA
A196V/A196L (Patient 10)	Homo_sapiens_tRNA-Ala-CGC-5	Ala	CGC	5	Non_ADAT_target	0.150607	0.922207	0.202225	0.839741	NA
A196V/A196L (Patient 10)	Homo_sapiens_tRNA-Ala-TGC-7	Ala	TGC	7	Non_ADAT_target	0.83354	-2.7351	-1.22972	0.2188	NA
A196V/A196L (Patient 10)	Homo_sapiens_tRNA-Ala-TGC-8	Ala	TGC	8	Non_ADAT_target	0	NA	NA	NA	NA
A196V/A196L (Patient 10)	Homo_sapiens_tRNA-Ala-TGC-9	Ala	TGC	9	Non_ADAT_target	0	NA	NA	NA	NA
A196V/A196L (Patient 10)	Homo_sapiens_tRNA-Arg-CCT-6	Arg	CCT	6	Non_ADAT_target	1.07409	1.65515	0.684585	0.493606	NA
A196V/A196L (Patient 10)	Homo_sapiens_tRNA-Arg-CCT-7	Arg	CCT	7	Non_ADAT_target	0	NA	NA	NA	NA
A196V/A196L (Patient 10)	Homo_sapiens_tRNA-Arg-TCG-6	Arg	TCG	6	Non_ADAT_target	0	NA	NA	NA	NA
A196V/A196L (Patient 10)	Homo_sapiens_tRNA-Asn-ATT-1	Asn	ATT	1	Non_ADAT_target	0	NA	NA	NA	NA
A196V/A196L (Patient 10)	Homo_sapiens_tRNA-Asn-GTT-11	Asn	GTT	11	Non_ADAT_target	1.21411	0.0983816	0.0548617	0.956249	NA
A196V/A196L (Patient 10)	Homo_sapiens_tRNA-Asn-GTT-12	Asn	GTT	12	Non_ADAT_target	0	NA	NA	NA	NA
A196V/A196L (Patient 10)	Homo_sapiens_tRNA-Asn-GTT-13	Asn	GTT	13	Non_ADAT_target	0	NA	NA	NA	NA
A196V/A196L (Patient 10)	Homo_sapiens_tRNA-Asn-GTT-14	Asn	GTT	14	Non_ADAT_target	0.388641	-1.70859	-0.377354	0.70591	NA
A196V/A196L (Patient 10)	Homo_sapiens_tRNA-Asn-GTT-16	Asn	GTT	16	Non_ADAT_target	0	NA	NA	NA	NA
A196V/A196L (Patient 10)	Homo_sapiens_tRNA-Asn-GTT-17	Asn	GTT	17	Non_ADAT_target	0.508769	0.673813	0.225838	0.821327	NA
A196V/A196L (Patient 10)	Homo_sapiens_tRNA-Asn-GTT-18	Asn	GTT	18	Non_ADAT_target	0.0880713	-1.41871	-0.312042	0.755009	NA
A196V/A196L (Patient 10)	Homo_sapiens_tRNA-Asn-GTT-20	Asn	GTT	20	Non_ADAT_target	0	NA	NA	NA	NA
A196V/A196L (Patient 10)	Homo_sapiens_tRNA-Asn-GTT-21	Asn	GTT	21	Non_ADAT_target	0	NA	NA	NA	NA
A196V/A196L (Patient 10)	Homo_sapiens_tRNA-Asn-GTT-22	Asn	GTT	22	Non_ADAT_target	0	NA	NA	NA	NA
A196V/A196L (Patient 10)	Homo_sapiens_tRNA-Asn-GTT-25	Asn	GTT	25	Non_ADAT_target	0	NA	NA	NA	NA
A196V/A196L (Patient 10)	Homo_sapiens_tRNA-Asn-GTT-26	Asn	GTT	26	Non_ADAT_target	0	NA	NA	NA	NA
A196V/A196L (Patient 10)	Homo_sapiens_tRNA-Asn-GTT-27	Asn	GTT	27	Non_ADAT_target	0.150607	0.922207	0.202225	0.839741	NA
A196V/A196L (Patient 10)	Homo_sapiens_tRNA-Asn-GTT-28	Asn	GTT	28	Non_ADAT_target	0	NA	NA	NA	NA
A196V/A196L (Patient 10)	Homo_sapiens_tRNA-Asp-GTC-5	Asp	GTC	5	Non_ADAT_target	0.101736	0.922207	0.202225	0.839741	NA
A196V/A196L (Patient 10)	Homo_sapiens_tRNA-Asp-GTC-6	Asp	GTC	6	Non_ADAT_target	0	NA	NA	NA	NA
A196V/A196L (Patient 10)	Homo_sapiens_tRNA-Asp-GTC-8	Asp	GTC	8	Non_ADAT_target	0	NA	NA	NA	NA
A196V/A196L (Patient 10)	Homo_sapiens_tRNA-Asp-GTC-9	Asp	GTC	9	Non_ADAT_target	1.10745	1.72694	0.746524	0.455351	NA
A196V/A196L (Patient 10)	Homo_sapiens_tRNA-Cys-ACA-1	Cys	ACA	1	Non_ADAT_target	0	NA	NA	NA	NA
A196V/A196L (Patient 10)	Homo_sapiens_tRNA-Cys-GCA-20	Cys	GCA	20	Non_ADAT_target	0	NA	NA	NA	NA
A196V/A196L (Patient 10)	Homo_sapiens_tRNA-Cys-GCA-21	Cys	GCA	21	Non_ADAT_target	0.324602	2.43787	0.623594	0.532894	NA
A196V/A196L (Patient 10)	Homo_sapiens_tRNA-Cys-GCA-22	Cys	GCA	22	Non_ADAT_target	0	NA	NA	NA	NA
A196V/A196L (Patient 10)	Homo_sapiens_tRNA-Cys-GCA-23	Cys	GCA	23	Non_ADAT_target	0.130926	-1.7086	-0.377356	0.705909	NA
A196V/A196L (Patient 10)	Homo_sapiens_tRNA-Cys-GCA-24	Cys	GCA	24	Non_ADAT_target	0	NA	NA	NA	NA
A196V/A196L (Patient 10)	Homo_sapiens_tRNA-Cys-GCA-25	Cys	GCA	25	Non_ADAT_target	0	NA	NA	NA	NA
A196V/A196L (Patient 10)	Homo_sapiens_tRNA-Gln-CTG-10	Gln	CTG	10	Non_ADAT_target	0	NA	NA	NA	NA
A196V/A196L (Patient 10)	Homo_sapiens_tRNA-Gln-CTG-11	Gln	CTG	11	Non_ADAT_target	0.856221	-0.462899	-0.161398	0.87178	NA
A196V/A196L (Patient 10)	Homo_sapiens_tRNA-Gln-CTG-12	Gln	CTG	12	Non_ADAT_target	0	NA	NA	NA	NA
A196V/A196L (Patient 10)	Homo_sapiens_tRNA-Gln-CTG-13	Gln	CTG	13	Non_ADAT_target	0	NA	NA	NA	NA
A196V/A196L (Patient 10)	Homo_sapiens_tRNA-Gln-CTG-16	Gln	CTG	16	Non_ADAT_target	0	NA	NA	NA	NA
A196V/A196L (Patient 10)	Homo_sapiens_tRNA-Gln-CTG-17	Gln	CTG	17	Non_ADAT_target	0	NA	NA	NA	NA
A196V/A196L (Patient 10)	Homo_sapiens_tRNA-Gln-CTG-8	Gln	CTG	8	Non_ADAT_target	0	NA	NA	NA	NA
A196V/A196L (Patient 10)	Homo_sapiens_tRNA-Gln-CTG-9	Gln	CTG	9	Non_ADAT_target	1.60518	0.833579	0.475291	0.63458	NA
A196V/A196L (Patient 10)	Homo_sapiens_tRNA-Gln-TTG-10	Gln	TTG	10	Non_ADAT_target	0	NA	NA	NA	NA
A196V/A196L (Patient 10)	Homo_sapiens_tRNA-Gln-TTG-5	Gln	TTG	5	Non_ADAT_target	0	NA	NA	NA	NA
A196V/A196L (Patient 10)	Homo_sapiens_tRNA-Gln-TTG-6	Gln	TTG	6	Non_ADAT_target	0	NA	NA	NA	NA
A196V/A196L (Patient 10)	Homo_sapiens_tRNA-Glu-CTC-16	Glu	CTC	16	Non_ADAT_target	0	NA	NA	NA	NA
A196V/A196L (Patient 10)	Homo_sapiens_tRNA-Glu-CTC-3	Glu	CTC	3	Non_ADAT_target	0.407696	1.81908	0.402204	0.687534	NA
A196V/A196L (Patient 10)	Homo_sapiens_tRNA-Glu-CTC-5	Glu	CTC	5	Non_ADAT_target	0	NA	NA	NA	NA
A196V/A196L (Patient 10)	Homo_sapiens_tRNA-Glu-TTC-11	Glu	TTC	11	Non_ADAT_target	0	NA	NA	NA	NA
A196V/A196L (Patient 10)	Homo_sapiens_tRNA-Glu-TTC-12	Glu	TTC	12	Non_ADAT_target	0.130926	-1.7086	-0.377356	0.705909	NA
A196V/A196L (Patient 10)	Homo_sapiens_tRNA-Glu-TTC-13	Glu	TTC	13	Non_ADAT_target	0	NA	NA	NA	NA
A196V/A196L (Patient 10)	Homo_sapiens_tRNA-Glu-TTC-5	Glu	TTC	5	Non_ADAT_target	0	NA	NA	NA	NA
A196V/A196L (Patient 10)	Homo_sapiens_tRNA-Glu-TTC-6	Glu	TTC	6	Non_ADAT_target	0	NA	NA	NA	NA
A196V/A196L (Patient 10)	Homo_sapiens_tRNA-Glu-TTC-7	Glu	TTC	7	Non_ADAT_target	0.252719	0.922217	0.202227	0.839739	NA
A196V/A196L (Patient 10)	Homo_sapiens_tRNA-Glu-TTC-9	Glu	TTC	9	Non_ADAT_target	0	NA	NA	NA	NA
A196V/A196L (Patient 10)	Homo_sapiens_tRNA-Gly-CCC-3	Gly	CCC	3	Non_ADAT_target	0	NA	NA	NA	NA
A196V/A196L (Patient 10)	Homo_sapiens_tRNA-Gly-CCC-4	Gly	CCC	4	Non_ADAT_target	0	NA	NA	NA	NA
A196V/A196L (Patient 10)	Homo_sapiens_tRNA-Gly-CCC-5	Gly	CCC	5	Non_ADAT_target	1.65258	3.05703	1.57066	0.116262	NA
A196V/A196L (Patient 10)	Homo_sapiens_tRNA-Gly-CCC-6	Gly	CCC	6	Non_ADAT_target	0	NA	NA	NA	NA
A196V/A196L (Patient 10)	Homo_sapiens_tRNA-Gly-CCC-7	Gly	CCC	7	Non_ADAT_target	0	NA	NA	NA	NA
A196V/A196L (Patient 10)	Homo_sapiens_tRNA-Gly-CCC-8	Gly	CCC	8	Non_ADAT_target	0	NA	NA	NA	NA
A196V/A196L (Patient 10)	Homo_sapiens_tRNA-Gly-GCC-4	Gly	GCC	4	Non_ADAT_target	0.257715	0	0	1	NA
A196V/A196L (Patient 10)	Homo_sapiens_tRNA-Gly-GCC-5	Gly	GCC	5	Non_ADAT_target	0	NA	NA	NA	NA
A196V/A196L (Patient 10)	Homo_sapiens_tRNA-Gly-GCC-6	Gly	GCC	6	Non_ADAT_target	0	NA	NA	NA	NA
A196V/A196L (Patient 10)	Homo_sapiens_tRNA-Gly-TCC-5	Gly	TCC	5	Non_ADAT_target	0.917592	0.114951	0.0407697	0.967479	NA
A196V/A196L (Patient 10)	Homo_sapiens_tRNA-Gly-TCC-6	Gly	TCC	6	Non_ADAT_target	0.252343	2.05467	0.45569	0.648613	NA
A196V/A196L (Patient 10)	Homo_sapiens_tRNA-Ile-AAT-11	Ile	AAT	11	ADAT_target	0	NA	NA	NA	NA
A196V/A196L (Patient 10)	Homo_sapiens_tRNA-Ile-AAT-9	Ile	AAT	9	ADAT_target	0	NA	NA	NA	NA
A196V/A196L (Patient 10)	Homo_sapiens_tRNA-Leu-AAG-5	Leu	AAG	5	ADAT_target	1.70005	3.55117	1.5903	0.111767	NA
A196V/A196L (Patient 10)	Homo_sapiens_tRNA-Leu-AAG-6	Leu	AAG	6	ADAT_target	0.359827	0	0	1	NA
A196V/A196L (Patient 10)	Homo_sapiens_tRNA-Leu-AAG-7	Leu	AAG	7	ADAT_target	0	NA	NA	NA	NA
A196V/A196L (Patient 10)	Homo_sapiens_tRNA-Leu-AAG-8	Leu	AAG	8	ADAT_target	0	NA	NA	NA	NA
A196V/A196L (Patient 10)	Homo_sapiens_tRNA-Leu-CAA-5	Leu	CAA	5	Non_ADAT_target	0.0722588	0.90009	0.197342	0.84356	NA
A196V/A196L (Patient 10)	Homo_sapiens_tRNA-Leu-CAA-6	Leu	CAA	6	Non_ADAT_target	0.632526	1.99404	0.68961	0.49044	NA
A196V/A196L (Patient 10)	Homo_sapiens_tRNA-Leu-TAA-4	Leu	TAA	4	Non_ADAT_target	1.72156	-1.38522	-0.893616	0.371527	NA
A196V/A196L (Patient 10)	Homo_sapiens_tRNA-Leu-TAA-5	Leu	TAA	5	Non_ADAT_target	0.252719	0.922217	0.202227	0.839739	NA
A196V/A196L (Patient 10)	Homo_sapiens_tRNA-Leu-TAG-4	Leu	TAG	4	Non_ADAT_target	0	NA	NA	NA	NA
A196V/A196L (Patient 10)	Homo_sapiens_tRNA-Lys-CTT-10	Lys	CTT	10	Non_ADAT_target	0	NA	NA	NA	NA
A196V/A196L (Patient 10)	Homo_sapiens_tRNA-Lys-CTT-11	Lys	CTT	11	Non_ADAT_target	1.60442	-2.40754	-1.18687	0.235277	NA
A196V/A196L (Patient 10)	Homo_sapiens_tRNA-Lys-CTT-12	Lys	CTT	12	Non_ADAT_target	0.276107	1.665	0.400017	0.689144	NA
A196V/A196L (Patient 10)	Homo_sapiens_tRNA-Lys-CTT-13	Lys	CTT	13	Non_ADAT_target	0.578909	2.71134	0.782599	0.433863	NA
A196V/A196L (Patient 10)	Homo_sapiens_tRNA-Lys-CTT-14	Lys	CTT	14	Non_ADAT_target	0.101736	0.922207	0.202225	0.839741	NA
A196V/A196L (Patient 10)	Homo_sapiens_tRNA-Lys-CTT-15	Lys	CTT	15	Non_ADAT_target	0	NA	NA	NA	NA
A196V/A196L (Patient 10)	Homo_sapiens_tRNA-Lys-CTT-16	Lys	CTT	16	Non_ADAT_target	0	NA	NA	NA	NA
A196V/A196L (Patient 10)	Homo_sapiens_tRNA-Lys-CTT-6	Lys	CTT	6	Non_ADAT_target	0.428678	0.920349	0.246871	0.805008	NA
A196V/A196L (Patient 10)	Homo_sapiens_tRNA-Lys-CTT-7	Lys	CTT	7	Non_ADAT_target	0	NA	NA	NA	NA
A196V/A196L (Patient 10)	Homo_sapiens_tRNA-Lys-CTT-8	Lys	CTT	8	Non_ADAT_target	0.233038	-1.70859	-0.377355	0.70591	NA
A196V/A196L (Patient 10)	Homo_sapiens_tRNA-Lys-CTT-9	Lys	CTT	9	Non_ADAT_target	0.0722588	0.90009	0.197342	0.84356	NA
A196V/A196L (Patient 10)	Homo_sapiens_tRNA-Lys-TTT-10	Lys	TTT	10	Non_ADAT_target	0.16033	-0.464863	-0.102268	0.918544	NA
A196V/A196L (Patient 10)	Homo_sapiens_tRNA-Lys-TTT-11	Lys	TTT	11	Non_ADAT_target	0	NA	NA	NA	NA
A196V/A196L (Patient 10)	Homo_sapiens_tRNA-Lys-TTT-12	Lys	TTT	12	Non_ADAT_target	0	NA	NA	NA	NA
A196V/A196L (Patient 10)	Homo_sapiens_tRNA-Lys-TTT-13	Lys	TTT	13	Non_ADAT_target	0	NA	NA	NA	NA
A196V/A196L (Patient 10)	Homo_sapiens_tRNA-Lys-TTT-14	Lys	TTT	14	Non_ADAT_target	0.102112	0	0	1	NA
A196V/A196L (Patient 10)	Homo_sapiens_tRNA-Lys-TTT-15	Lys	TTT	15	Non_ADAT_target	0.102112	0	0	1	NA
A196V/A196L (Patient 10)	Homo_sapiens_tRNA-Lys-TTT-7	Lys	TTT	7	Non_ADAT_target	0.689156	1.35401	0.553768	0.579737	NA
A196V/A196L (Patient 10)	Homo_sapiens_tRNA-Lys-TTT-8	Lys	TTT	8	Non_ADAT_target	0	NA	NA	NA	NA
A196V/A196L (Patient 10)	Homo_sapiens_tRNA-Met-CAT-7	Met	CAT	7	Non_ADAT_target	0.218997	-2.51952	-0.566622	0.570971	NA
A196V/A196L (Patient 10)	Homo_sapiens_tRNA-Phe-GAA-11	Phe	GAA	11	Non_ADAT_target	0	NA	NA	NA	NA
A196V/A196L (Patient 10)	Homo_sapiens_tRNA-Phe-GAA-12	Phe	GAA	12	Non_ADAT_target	0	NA	NA	NA	NA
A196V/A196L (Patient 10)	Homo_sapiens_tRNA-Phe-GAA-6	Phe	GAA	6	Non_ADAT_target	0	NA	NA	NA	NA
A196V/A196L (Patient 10)	Homo_sapiens_tRNA-Phe-GAA-7	Phe	GAA	7	Non_ADAT_target	0.222866	1.86425	0.412377	0.680063	NA
A196V/A196L (Patient 10)	Homo_sapiens_tRNA-Phe-GAA-8	Phe	GAA	8	Non_ADAT_target	0.0722588	0.90009	0.197342	0.84356	NA
A196V/A196L (Patient 10)	Homo_sapiens_tRNA-Pro-AGG-4	Pro	AGG	4	ADAT_target	0	NA	NA	NA	NA
A196V/A196L (Patient 10)	Homo_sapiens_tRNA-Pro-GGG-1	Pro	GGG	1	Non_ADAT_target	0	NA	NA	NA	NA
A196V/A196L (Patient 10)	Homo_sapiens_tRNA-Pro-TGG-4	Pro	TGG	4	Non_ADAT_target	0	NA	NA	NA	NA
A196V/A196L (Patient 10)	Homo_sapiens_tRNA-Pro-TGG-5	Pro	TGG	5	Non_ADAT_target	0	NA	NA	NA	NA
A196V/A196L (Patient 10)	Homo_sapiens_tRNA-SeC-TCA-2	SeC	TCA	2	Non_ADAT_target	0	NA	NA	NA	NA
A196V/A196L (Patient 10)	Homo_sapiens_tRNA-SeC-TCA-3	SeC	TCA	3	Non_ADAT_target	0.257715	0	0	1	NA
A196V/A196L (Patient 10)	Homo_sapiens_tRNA-Ser-ACT-1	Ser	ACT	1	Non_ADAT_target	0.174371	0.900096	0.197343	0.843559	NA
A196V/A196L (Patient 10)	Homo_sapiens_tRNA-Ser-AGA-5	Ser	AGA	5	ADAT_target	0.0880713	-1.41871	-0.312042	0.755009	NA
A196V/A196L (Patient 10)	Homo_sapiens_tRNA-Ser-AGA-6	Ser	AGA	6	ADAT_target	0	NA	NA	NA	NA
A196V/A196L (Patient 10)	Homo_sapiens_tRNA-Sup-TTA-1	Sup	TTA	1	Non_ADAT_target	0.232662	-0.732637	-0.161872	0.871407	NA
A196V/A196L (Patient 10)	Homo_sapiens_tRNA-Thr-AGT-7	Thr	AGT	7	ADAT_target	0	NA	NA	NA	NA
A196V/A196L (Patient 10)	Homo_sapiens_tRNA-Thr-CGT-5	Thr	CGT	5	Non_ADAT_target	0	NA	NA	NA	NA
A196V/A196L (Patient 10)	Homo_sapiens_tRNA-Thr-CGT-6	Thr	CGT	6	Non_ADAT_target	0	NA	NA	NA	NA
A196V/A196L (Patient 10)	Homo_sapiens_tRNA-Tyr-ATA-1	Tyr	ATA	1	Non_ADAT_target	0	NA	NA	NA	NA
A196V/A196L (Patient 10)	Homo_sapiens_tRNA-Tyr-GTA-10	Tyr	GTA	10	Non_ADAT_target	0	NA	NA	NA	NA
A196V/A196L (Patient 10)	Homo_sapiens_tRNA-Tyr-GTA-11	Tyr	GTA	11	Non_ADAT_target	0	NA	NA	NA	NA
A196V/A196L (Patient 10)	Homo_sapiens_tRNA-Tyr-GTA-9	Tyr	GTA	9	Non_ADAT_target	0	NA	NA	NA	NA
A196V/A196L (Patient 10)	Homo_sapiens_tRNA-Val-AAC-6	Val	AAC	6	ADAT_target	0	NA	NA	NA	NA
A196V/A196L (Patient 10)	Homo_sapiens_tRNA-Val-AAC-7	Val	AAC	7	ADAT_target	0	NA	NA	NA	NA
A196V/A196L (Patient 10)	Homo_sapiens_tRNA-Val-CAC-10	Val	CAC	10	Non_ADAT_target	0	NA	NA	NA	NA
A196V/A196L (Patient 10)	Homo_sapiens_tRNA-Val-CAC-11	Val	CAC	11	Non_ADAT_target	0	NA	NA	NA	NA
A196V/A196L (Patient 10)	Homo_sapiens_tRNA-Val-CAC-13	Val	CAC	13	Non_ADAT_target	0	NA	NA	NA	NA
A196V/A196L (Patient 10)	Homo_sapiens_tRNA-Val-CAC-14	Val	CAC	14	Non_ADAT_target	0.101736	0.922207	0.202225	0.839741	NA
A196V/A196L (Patient 10)	Homo_sapiens_tRNA-Val-CAC-7	Val	CAC	7	Non_ADAT_target	0	NA	NA	NA	NA
A196V/A196L (Patient 10)	Homo_sapiens_tRNA-Val-CAC-8	Val	CAC	8	Non_ADAT_target	0.910972	0.917867	0.299383	0.764648	NA
A196V/A196L (Patient 10)	Homo_sapiens_tRNA-Val-CAC-9	Val	CAC	9	Non_ADAT_target	0	NA	NA	NA	NA
A196V/A196L (Patient 11)	Homo_sapiens_tRNA-Glu-TTC-1	Glu	TTC	1	Non_ADAT_target	18366.2	1.62147	18.5367	1.04357e-76	2.26454e-74
A196V/A196L (Patient 11)	Homo_sapiens_tRNA-Ala-AGC-1	Ala	AGC	1	ADAT_target	2186.7	-2.51921	-17.5834	3.30308e-69	3.58384e-67
A196V/A196L (Patient 11)	Homo_sapiens_tRNA-Ile-AAT-6	Ile	AAT	6	ADAT_target	1759.4	-3.47217	-17.2247	1.73403e-66	1.25428e-64
A196V/A196L (Patient 11)	Homo_sapiens_tRNA-Gln-CTG-4	Gln	CTG	4	Non_ADAT_target	480.69	-2.37584	-17.204	2.47767e-66	1.34413e-64
A196V/A196L (Patient 11)	Homo_sapiens_tRNA-Ile-TAT-3	Ile	TAT	3	Non_ADAT_target	1217	1.90798	15.087	1.97175e-51	8.55738e-50
A196V/A196L (Patient 11)	Homo_sapiens_tRNA-Lys-CTT-1	Lys	CTT	1	Non_ADAT_target	41086.6	1.51184	14.7442	3.35465e-49	1.21327e-47
A196V/A196L (Patient 11)	Homo_sapiens_tRNA-Lys-CTT-2	Lys	CTT	2	Non_ADAT_target	63309.5	1.04209	13.8422	1.41897e-43	4.3988e-42
A196V/A196L (Patient 11)	Homo_sapiens_tRNA-Cys-GCA-11	Cys	GCA	11	Non_ADAT_target	410.502	3.4185	12.7382	3.62558e-37	9.83438e-36
A196V/A196L (Patient 11)	Homo_sapiens_tRNA-Cys-GCA-13	Cys	GCA	13	Non_ADAT_target	171.23	-2.54647	-12.444	1.50722e-35	3.63408e-34
A196V/A196L (Patient 11)	Homo_sapiens_tRNA-Met-CAT-3	Met	CAT	3	Non_ADAT_target	12017.6	-1.00095	-11.141	7.92625e-29	1.72e-27
A196V/A196L (Patient 11)	Homo_sapiens_tRNA-Asn-GTT-1	Asn	GTT	1	Non_ADAT_target	11966.2	0.937346	10.7482	6.04378e-27	1.19227e-25
A196V/A196L (Patient 11)	Homo_sapiens_tRNA-Ser-GCT-2	Ser	GCT	2	Non_ADAT_target	4006.71	-1.05515	-10.5355	5.92405e-26	1.07127e-24
A196V/A196L (Patient 11)	Homo_sapiens_tRNA-Arg-TCG-1	Arg	TCG	1	Non_ADAT_target	17960.8	0.725462	9.95821	2.322e-23	3.74583e-22
A196V/A196L (Patient 11)	Homo_sapiens_tRNA-Met-CAT-4/2/5	Met	CAT	2/4/5	Non_ADAT_target	7078.44	-1.09366	-9.95424	2.41667e-23	3.74583e-22
A196V/A196L (Patient 11)	Homo_sapiens_tRNA-Gln-CTG-3	Gln	CTG	3	Non_ADAT_target	3155.92	0.869469	9.6133	7.02624e-22	1.01646e-20
A196V/A196L (Patient 11)	Homo_sapiens_tRNA-Thr-TGT-2	Thr	TGT	2	Non_ADAT_target	5691.52	0.815887	9.52539	1.6442e-21	2.22995e-20
A196V/A196L (Patient 11)	Homo_sapiens_tRNA-Val-CAC-4	Val	CAC	4	Non_ADAT_target	115.574	-2.09179	-8.68072	3.93255e-18	5.01978e-17
A196V/A196L (Patient 11)	Homo_sapiens_tRNA-Ala-AGC-2	Ala	AGC	2	ADAT_target	16930	-1.01263	-8.63428	5.90978e-18	7.12457e-17
A196V/A196L (Patient 11)	Homo_sapiens_tRNA-Ala-AGC-12	Ala	AGC	12	ADAT_target	60.7749	-3.28106	-8.40679	4.21386e-17	4.81268e-16
A196V/A196L (Patient 11)	Homo_sapiens_tRNA-Ala-AGC-3	Ala	AGC	3	ADAT_target	6512.75	-1.01062	-7.98929	1.35716e-15	1.47252e-14
A196V/A196L (Patient 11)	Homo_sapiens_tRNA-Ile-AAT-3	Ile	AAT	3	ADAT_target	585.253	-1.15659	-7.95814	1.74639e-15	1.8046e-14
A196V/A196L (Patient 11)	Homo_sapiens_tRNA-Asn-GTT-8	Asn	GTT	8	Non_ADAT_target	53.9454	-5.55253	-7.85665	3.94559e-15	3.89179e-14
A196V/A196L (Patient 11)	Homo_sapiens_tRNA-Ala-AGC-6	Ala	AGC	6	ADAT_target	340.684	-1.09011	-7.37818	1.60472e-13	1.51402e-12
A196V/A196L (Patient 11)	Homo_sapiens_tRNA-Ser-AGA-2/1	Ser	AGA	1/2	ADAT_target	43972.8	-0.826707	-7.20122	5.96763e-13	5.39573e-12
A196V/A196L (Patient 11)	Homo_sapiens_tRNA-Arg-TCG-4	Arg	TCG	4	Non_ADAT_target	235.641	-1.24595	-6.97568	3.04387e-12	2.64208e-11
A196V/A196L (Patient 11)	Homo_sapiens_tRNA-Cys-GCA-9	Cys	GCA	9	Non_ADAT_target	254.568	-1.37468	-6.83234	8.35386e-12	6.97226e-11
A196V/A196L (Patient 11)	Homo_sapiens_tRNA-Met-CAT-1	Met	CAT	1	Non_ADAT_target	18546.1	0.643449	6.71069	1.937e-11	1.55677e-10
A196V/A196L (Patient 11)	Homo_sapiens_tRNA-Ser-TGA-3/2	Ser	TGA	2/3	Non_ADAT_target	8919.62	-0.543534	-6.51002	7.51428e-11	5.76398e-10
A196V/A196L (Patient 11)	Homo_sapiens_tRNA-Thr-AGT-6	Thr	AGT	6	ADAT_target	2873.29	-0.895743	-6.50629	7.70302e-11	5.76398e-10
A196V/A196L (Patient 11)	Homo_sapiens_tRNA-Ala-AGC-5	Ala	AGC	5	ADAT_target	412.279	-1.09381	-6.45782	1.06224e-10	7.68354e-10
A196V/A196L (Patient 11)	Homo_sapiens_tRNA-Arg-ACG-2	Arg	ACG	2	ADAT_target	40278.4	0.499984	6.40348	1.51873e-10	1.06311e-09
A196V/A196L (Patient 11)	Homo_sapiens_tRNA-Asn-GTT-2	Asn	GTT	2	Non_ADAT_target	72671.5	0.470163	6.36585	1.94217e-10	1.3159e-09
A196V/A196L (Patient 11)	Homo_sapiens_tRNA-Leu-CAA-3	Leu	CAA	3	Non_ADAT_target	870.885	-0.893785	-6.36125	2.00114e-10	1.3159e-09
A196V/A196L (Patient 11)	Homo_sapiens_tRNA-Thr-AGT-3	Thr	AGT	3	ADAT_target	26.8837	-3.4263	-6.16879	6.88158e-10	4.39207e-09
A196V/A196L (Patient 11)	Homo_sapiens_tRNA-Leu-CAA-2	Leu	CAA	2	Non_ADAT_target	2160.31	-0.743477	-6.15436	7.53803e-10	4.67358e-09
A196V/A196L (Patient 11)	Homo_sapiens_tRNA-Leu-TAA-3	Leu	TAA	3	Non_ADAT_target	981.091	-0.695167	-6.04119	1.52984e-09	9.22152e-09
A196V/A196L (Patient 11)	Homo_sapiens_tRNA-Asn-GTT-3	Asn	GTT	3	Non_ADAT_target	26702.9	0.448062	5.98198	2.20446e-09	1.29289e-08
A196V/A196L (Patient 11)	Homo_sapiens_tRNA-Ser-GCT-5	Ser	GCT	5	Non_ADAT_target	4288.01	-0.605356	-5.89328	3.78603e-09	2.16202e-08
A196V/A196L (Patient 11)	Homo_sapiens_tRNA-Arg-CCT-4	Arg	CCT	4	Non_ADAT_target	20086.8	0.516024	5.79817	6.70423e-09	3.7303e-08
A196V/A196L (Patient 11)	Homo_sapiens_tRNA-Ile-AAT-8	Ile	AAT	8	ADAT_target	1085.75	-0.98147	-5.63112	1.79043e-08	9.71308e-08
A196V/A196L (Patient 11)	Homo_sapiens_tRNA-Tyr-GTA-4	Tyr	GTA	4	Non_ADAT_target	324.854	-1.6503	-5.54893	2.87423e-08	1.52124e-07
A196V/A196L (Patient 11)	Homo_sapiens_tRNA-Gly-CCC-1	Gly	CCC	1	Non_ADAT_target	350.474	-0.972387	-5.2226	1.76432e-07	8.90368e-07
A196V/A196L (Patient 11)	Homo_sapiens_tRNA-Val-AAC-3	Val	AAC	3	ADAT_target	854.966	-0.942705	-5.16071	2.4601e-07	1.21328e-06
A196V/A196L (Patient 11)	Homo_sapiens_tRNA-Ser-AGA-3	Ser	AGA	3	ADAT_target	146.061	0.984615	5.14419	2.68672e-07	1.2956e-06
A196V/A196L (Patient 11)	Homo_sapiens_tRNA-Ala-AGC-4	Ala	AGC	4	ADAT_target	17979.3	-0.471701	-5.11117	3.20162e-07	1.51033e-06
A196V/A196L (Patient 11)	Homo_sapiens_tRNA-Val-AAC-1/2	Val	AAC	1/2	ADAT_target	35122.3	-0.801519	-5.06927	3.99337e-07	1.84375e-06
A196V/A196L (Patient 11)	Homo_sapiens_tRNA-Thr-TGT-1	Thr	TGT	1	Non_ADAT_target	2575.06	-0.536789	-5.06468	4.09095e-07	1.84945e-06
A196V/A196L (Patient 11)	Homo_sapiens_tRNA-Arg-CCT-2	Arg	CCT	2	Non_ADAT_target	6892.56	0.496664	5.01251	5.3726e-07	2.37929e-06
A196V/A196L (Patient 11)	Homo_sapiens_tRNA-Leu-TAA-2	Leu	TAA	2	Non_ADAT_target	88.049	-1.5329	-4.99878	5.76951e-07	2.50397e-06
A196V/A196L (Patient 11)	Homo_sapiens_tRNA-Thr-TGT-3/4	Thr	TGT	3/4	Non_ADAT_target	19938.6	0.573699	4.9179	8.74797e-07	3.65059e-06
A196V/A196L (Patient 11)	Homo_sapiens_tRNA-Met-CAT-6	Met	CAT	6	Non_ADAT_target	19482.1	0.518839	4.88631	1.02744e-06	4.2067e-06
A196V/A196L (Patient 11)	Homo_sapiens_tRNA-Gly-GCC-1	Gly	GCC	1	Non_ADAT_target	33616.3	-0.432772	-4.81644	1.4614e-06	5.87265e-06
A196V/A196L (Patient 11)	Homo_sapiens_tRNA-Lys-TTT-1	Lys	TTT	1	Non_ADAT_target	292.588	1.67667	4.79399	1.63499e-06	6.45078e-06
A196V/A196L (Patient 11)	Homo_sapiens_tRNA-Arg-TCT-1	Arg	TCT	1	Non_ADAT_target	38495.2	0.629059	4.71669	2.39707e-06	9.28864e-06
A196V/A196L (Patient 11)	Homo_sapiens_tRNA-Lys-TTT-5	Lys	TTT	5	Non_ADAT_target	1040.45	1.84332	4.62635	3.72163e-06	1.41683e-05
A196V/A196L (Patient 11)	Homo_sapiens_tRNA-Thr-TGT-5	Thr	TGT	5	Non_ADAT_target	6915.2	0.644528	4.61556	3.92028e-06	1.46673e-05
A196V/A196L (Patient 11)	Homo_sapiens_tRNA-iMet-CAT-2/1	iMet	CAT	1/2	Non_ADAT_target	92926.7	0.752833	4.53309	5.81263e-06	2.13786e-05
A196V/A196L (Patient 11)	Homo_sapiens_tRNA-Thr-CGT-2	Thr	CGT	2	Non_ADAT_target	19452.2	0.42711	4.49403	6.98867e-06	2.52757e-05
A196V/A196L (Patient 11)	Homo_sapiens_tRNA-Ala-CGC-3	Ala	CGC	3	Non_ADAT_target	10695.4	0.281495	4.46162	8.13409e-06	2.8936e-05
A196V/A196L (Patient 11)	Homo_sapiens_tRNA-Thr-CGT-1	Thr	CGT	1	Non_ADAT_target	101.081	-1.4023	-4.25134	2.12498e-05	7.43744e-05
A196V/A196L (Patient 11)	Homo_sapiens_tRNA-Thr-CGT-4	Thr	CGT	4	Non_ADAT_target	8945.33	0.303139	4.22232	2.41805e-05	8.32884e-05
A196V/A196L (Patient 11)	Homo_sapiens_tRNA-Arg-TCT-4	Arg	TCT	4	Non_ADAT_target	17.7536	-2.34308	-4.19287	2.75447e-05	9.33939e-05
A196V/A196L (Patient 11)	Homo_sapiens_tRNA-Pro-TGG-2	Pro	TGG	2	Non_ADAT_target	20371.6	0.49116	4.16042	3.1766e-05	0.00010605
A196V/A196L (Patient 11)	Homo_sapiens_tRNA-Arg-CCG-2	Arg	CCG	2	Non_ADAT_target	17396.6	0.434072	4.09473	4.22663e-05	0.000138966
A196V/A196L (Patient 11)	Homo_sapiens_tRNA-Gly-GCC-2	Gly	GCC	2	Non_ADAT_target	73573	0.392635	4.01332	5.98704e-05	0.000193909
A196V/A196L (Patient 11)	Homo_sapiens_tRNA-Ala-AGC-24	Ala	AGC	24	ADAT_target	9.21583	-3.37599	-3.97705	6.97747e-05	0.000222663
A196V/A196L (Patient 11)	Homo_sapiens_tRNA-Trp-CCA-2	Trp	CCA	2	Non_ADAT_target	15291.6	0.359269	3.91475	9.04998e-05	0.000284615
A196V/A196L (Patient 11)	Homo_sapiens_tRNA-Gln-TTG-2	Gln	TTG	2	Non_ADAT_target	812.159	-0.553548	-3.83628	0.000124912	0.000387226
A196V/A196L (Patient 11)	Homo_sapiens_tRNA-Ile-AAT-12	Ile	AAT	12	ADAT_target	65.6693	-1.23259	-3.75202	0.000175418	0.000535136
A196V/A196L (Patient 11)	Homo_sapiens_tRNA-Leu-CAA-4	Leu	CAA	4	Non_ADAT_target	6357.47	0.603302	3.74898	0.000177557	0.000535136
A196V/A196L (Patient 11)	Homo_sapiens_tRNA-Pro-AGG-1/2	Pro	AGG	1/2	ADAT_target	52458.9	-0.452179	-3.72776	0.000193187	0.000574267
A196V/A196L (Patient 11)	Homo_sapiens_tRNA-Ala-TGC-5	Ala	TGC	5	Non_ADAT_target	6199.96	-0.385941	-3.67454	0.000238274	0.000698723
A196V/A196L (Patient 11)	Homo_sapiens_tRNA-Glu-TTC-3	Glu	TTC	3	Non_ADAT_target	320.655	-0.551991	-3.59696	0.000321953	0.00091926
A196V/A196L (Patient 11)	Homo_sapiens_tRNA-Phe-GAA-2	Phe	GAA	2	Non_ADAT_target	5806.37	-0.504715	-3.59833	0.000320266	0.00091926
A196V/A196L (Patient 11)	Homo_sapiens_tRNA-Glu-TTC-4	Glu	TTC	4	Non_ADAT_target	6436.54	-0.371829	-3.55366	0.000379909	0.00107065
A196V/A196L (Patient 11)	Homo_sapiens_tRNA-Lys-TTT-3/2/4	Lys	TTT	2/3/4	Non_ADAT_target	150286	1.24125	3.5496	0.000385815	0.00107336
A196V/A196L (Patient 11)	Homo_sapiens_tRNA-Arg-TCG-2	Arg	TCG	2	Non_ADAT_target	3111.36	-0.349435	-3.53317	0.000410602	0.00112785
A196V/A196L (Patient 11)	Homo_sapiens_tRNA-Val-CAC-3	Val	CAC	3	Non_ADAT_target	8488.49	0.261414	3.50906	0.000449687	0.00121978
A196V/A196L (Patient 11)	Homo_sapiens_tRNA-Thr-AGT-1	Thr	AGT	1	ADAT_target	28674.3	-0.270209	-3.42553	0.000613596	0.00164383
A196V/A196L (Patient 11)	Homo_sapiens_tRNA-Pro-CGG-2	Pro	CGG	2	Non_ADAT_target	3195.09	-0.352907	-3.40753	0.000655541	0.00173478
A196V/A196L (Patient 11)	Homo_sapiens_tRNA-Ile-TAT-1	Ile	TAT	1	Non_ADAT_target	6125.06	0.345072	3.38464	0.000712718	0.00186337
A196V/A196L (Patient 11)	Homo_sapiens_tRNA-Pro-CGG-1	Pro	CGG	1	Non_ADAT_target	18444.7	0.386046	3.36243	0.0007726	0.00199588
A196V/A196L (Patient 11)	Homo_sapiens_tRNA-Trp-CCA-4	Trp	CCA	4	Non_ADAT_target	19696	0.306797	3.30054	0.000964995	0.00246358
A196V/A196L (Patient 11)	Homo_sapiens_tRNA-Thr-TGT-6	Thr	TGT	6	Non_ADAT_target	20.4635	1.82875	3.23213	0.0012287	0.00310033
A196V/A196L (Patient 11)	Homo_sapiens_tRNA-His-GTG-2	His	GTG	2	Non_ADAT_target	95.5278	0.744732	3.22261	0.00127028	0.0031684
A196V/A196L (Patient 11)	Homo_sapiens_tRNA-Thr-AGT-2	Thr	AGT	2	ADAT_target	17432.5	-0.388199	-3.21573	0.00130111	0.00320842
A196V/A196L (Patient 11)	Homo_sapiens_tRNA-Ala-AGC-10	Ala	AGC	10	ADAT_target	4.15656	-4.11024	-3.10696	0.00189021	0.00460871
A196V/A196L (Patient 11)	Homo_sapiens_tRNA-Cys-GCA-5	Cys	GCA	5	Non_ADAT_target	804.552	-0.551379	-3.04044	0.00236235	0.00569589
A196V/A196L (Patient 11)	Homo_sapiens_tRNA-Arg-CCT-1	Arg	CCT	1	Non_ADAT_target	5935.14	0.320074	3.02861	0.00245678	0.00585847
A196V/A196L (Patient 11)	Homo_sapiens_tRNA-Val-TAC-4	Val	TAC	4	Non_ADAT_target	477.919	-0.492059	-2.93337	0.003353	0.00790872
A196V/A196L (Patient 11)	Homo_sapiens_tRNA-Phe-GAA-3	Phe	GAA	3	Non_ADAT_target	804.098	-0.605105	-2.90674	0.00365211	0.00843093
A196V/A196L (Patient 11)	Homo_sapiens_tRNA-Trp-CCA-1	Trp	CCA	1	Non_ADAT_target	6288.87	0.453452	2.89202	0.00382778	0.00874346
A196V/A196L (Patient 11)	Homo_sapiens_tRNA-Asn-GTT-24	Asn	GTT	24	Non_ADAT_target	372.697	0.51646	2.87658	0.00402013	0.0090007
A196V/A196L (Patient 11)	Homo_sapiens_tRNA-Asn-GTT-9	Asn	GTT	9	Non_ADAT_target	188.47	0.511199	2.87632	0.00402335	0.0090007
A196V/A196L (Patient 11)	Homo_sapiens_tRNA-Asn-GTT-5	Asn	GTT	5	Non_ADAT_target	213.415	0.950074	2.86043	0.00423064	0.00927322
A196V/A196L (Patient 11)	Homo_sapiens_tRNA-Lys-CTT-3	Lys	CTT	3	Non_ADAT_target	31.0814	1.38584	2.86263	0.00420136	0.00927322
A196V/A196L (Patient 11)	Homo_sapiens_tRNA-Ala-AGC-14/13/16/17	Ala	AGC	14/13/16/17	ADAT_target	5.84735	-3.16628	-2.75711	0.00583138	0.0126541
A196V/A196L (Patient 11)	Homo_sapiens_tRNA-Gln-CTG-6	Gln	CTG	6	Non_ADAT_target	116.94	-0.615851	-2.6126	0.00898568	0.0193059
A196V/A196L (Patient 11)	Homo_sapiens_tRNA-Gln-TTG-1	Gln	TTG	1	Non_ADAT_target	18780.9	0.237775	2.50018	0.0124131	0.0261519
A196V/A196L (Patient 11)	Homo_sapiens_tRNA-Arg-CCG-1	Arg	CCG	1	Non_ADAT_target	20660.9	0.300394	2.47798	0.0132129	0.0273948
A196V/A196L (Patient 11)	Homo_sapiens_tRNA-Leu-CAG-2	Leu	CAG	2	Non_ADAT_target	17060.5	0.240094	2.47683	0.0132556	0.0273948
A196V/A196L (Patient 11)	Homo_sapiens_tRNA-Ser-CGA-3/2	Ser	CGA	2/3	Non_ADAT_target	1934.78	0.307793	2.47047	0.0134936	0.0276237
A196V/A196L (Patient 11)	Homo_sapiens_tRNA-Leu-CAA-1	Leu	CAA	1	Non_ADAT_target	8349.04	0.359306	2.32311	0.0201734	0.0409123
A196V/A196L (Patient 11)	Homo_sapiens_tRNA-Ile-TAT-2	Ile	TAT	2	Non_ADAT_target	18296.2	0.22346	2.29493	0.021737	0.0436752
A196V/A196L (Patient 11)	Homo_sapiens_tRNA-Arg-TCG-5	Arg	TCG	5	Non_ADAT_target	11118.3	0.198172	2.28617	0.0222442	0.043998
A196V/A196L (Patient 11)	Homo_sapiens_tRNA-Asn-GTT-4	Asn	GTT	4	Non_ADAT_target	2277.02	0.837229	2.28517	0.0223031	0.043998
A196V/A196L (Patient 11)	Homo_sapiens_tRNA-SeC-TCA-1	SeC	TCA	1	Non_ADAT_target	5069.75	0.391373	2.25063	0.0244093	0.047719
A196V/A196L (Patient 11)	Homo_sapiens_tRNA-Gln-CTG-2	Gln	CTG	2	Non_ADAT_target	8099.26	0.221181	2.22716	0.0259367	0.0502524
A196V/A196L (Patient 11)	Homo_sapiens_tRNA-Phe-GAA-4	Phe	GAA	4	Non_ADAT_target	1313	1.40043	2.13789	0.0325258	0.0624611
A196V/A196L (Patient 11)	Homo_sapiens_tRNA-Tyr-GTA-1	Tyr	GTA	1	Non_ADAT_target	31487.9	0.579343	2.10726	0.0350954	0.0668045
A196V/A196L (Patient 11)	Homo_sapiens_tRNA-Asp-GTC-10	Asp	GTC	10	Non_ADAT_target	3.1566	3.67813	2.03773	0.0415766	0.0784532
A196V/A196L (Patient 11)	Homo_sapiens_tRNA-Ala-AGC-11	Ala	AGC	11	ADAT_target	7515.49	-0.264526	-1.98778	0.0468356	0.0873704
A196V/A196L (Patient 11)	Homo_sapiens_tRNA-Val-AAC-4	Val	AAC	4	ADAT_target	3.42104	-2.46634	-1.98533	0.0471076	0.0873704
A196V/A196L (Patient 11)	Homo_sapiens_tRNA-Asn-GTT-6	Asn	GTT	6	Non_ADAT_target	47.5925	-0.60099	-1.97721	0.0480177	0.0883036
A196V/A196L (Patient 11)	Homo_sapiens_tRNA-Gln-TTG-4	Gln	TTG	4	Non_ADAT_target	10.1199	-1.49566	-1.96963	0.048881	0.0891359
A196V/A196L (Patient 11)	Homo_sapiens_tRNA-Pro-TGG-1	Pro	TGG	1	Non_ADAT_target	2711.02	-0.200888	-1.96256	0.0496978	0.0898703
A196V/A196L (Patient 11)	Homo_sapiens_tRNA-Thr-AGT-5	Thr	AGT	5	ADAT_target	3159.52	-0.222307	-1.93181	0.0533829	0.0957363
A196V/A196L (Patient 11)	Homo_sapiens_tRNA-His-GTG-1	His	GTG	1	Non_ADAT_target	82679.5	0.253474	1.91206	0.0558683	0.0993724
A196V/A196L (Patient 11)	Homo_sapiens_tRNA-Asp-GTC-3	Asp	GTC	3	Non_ADAT_target	38020.3	0.366955	1.90076	0.0573332	0.101149
A196V/A196L (Patient 11)	Homo_sapiens_tRNA-Leu-AAG-4/1/2/3	Leu	AAG	4/1/2/3	ADAT_target	38830	-0.432196	-1.88109	0.0599602	0.104091
A196V/A196L (Patient 11)	Homo_sapiens_tRNA-Val-TAC-2	Val	TAC	2	Non_ADAT_target	9546.71	-0.182203	-1.88152	0.0599015	0.104091
A196V/A196L (Patient 11)	Homo_sapiens_tRNA-Leu-AAG-5	Leu	AAG	5	ADAT_target	1.70005	4.11451	1.83653	0.0662788	0.114147
A196V/A196L (Patient 11)	Homo_sapiens_tRNA-Val-CAC-1	Val	CAC	1	Non_ADAT_target	51964.5	0.287774	1.80468	0.0711247	0.121528
A196V/A196L (Patient 11)	Homo_sapiens_tRNA-Asn-GTT-15/19	Asn	GTT	15/19	Non_ADAT_target	3.63737	2.36598	1.77849	0.0753242	0.126778
A196V/A196L (Patient 11)	Homo_sapiens_tRNA-Asp-GTC-2	Asp	GTC	2	Non_ADAT_target	45681.5	-0.216201	-1.77823	0.0753658	0.126778
A196V/A196L (Patient 11)	Homo_sapiens_tRNA-Ala-CGC-4	Ala	CGC	4	Non_ADAT_target	6549.77	-0.243949	-1.77293	0.0762402	0.127262
A196V/A196L (Patient 11)	Homo_sapiens_tRNA-Val-CAC-6	Val	CAC	6	Non_ADAT_target	121.698	0.428912	1.7616	0.0781374	0.129434
A196V/A196L (Patient 11)	Homo_sapiens_tRNA-Arg-TCG-3	Arg	TCG	3	Non_ADAT_target	17712.6	0.169658	1.70389	0.0884023	0.145328
A196V/A196L (Patient 11)	Homo_sapiens_tRNA-Asn-GTT-10	Asn	GTT	10	Non_ADAT_target	3.13662	-2.89581	-1.65183	0.0985693	0.160824
A196V/A196L (Patient 11)	Homo_sapiens_tRNA-Ala-CGC-1	Ala	CGC	1	Non_ADAT_target	15918.1	0.159609	1.58503	0.11296	0.182928
A196V/A196L (Patient 11)	Homo_sapiens_tRNA-Ser-TGA-4	Ser	TGA	4	Non_ADAT_target	1496.94	-0.181067	-1.55546	0.119835	0.192624
A196V/A196L (Patient 11)	Homo_sapiens_tRNA-Ser-TGA-1	Ser	TGA	1	Non_ADAT_target	18735.9	0.140824	1.54279	0.122882	0.196069
A196V/A196L (Patient 11)	Homo_sapiens_tRNA-Cys-GCA-12	Cys	GCA	12	Non_ADAT_target	23.7672	-0.893073	-1.53228	0.125453	0.19871
A196V/A196L (Patient 11)	Homo_sapiens_tRNA-Ser-GCT-3/1/4	Ser	GCT	1/3/4	Non_ADAT_target	53475	-0.149745	-1.4348	0.151345	0.237984
A196V/A196L (Patient 11)	Homo_sapiens_tRNA-Thr-AGT-4	Thr	AGT	4	ADAT_target	128.589	-0.700114	-1.40514	0.159979	0.249751
A196V/A196L (Patient 11)	Homo_sapiens_tRNA-Cys-GCA-2	Cys	GCA	2	Non_ADAT_target	33117.1	-0.244113	-1.3836	0.166481	0.258045
A196V/A196L (Patient 11)	Homo_sapiens_tRNA-Leu-TAA-1	Leu	TAA	1	Non_ADAT_target	13743.4	-0.174657	-1.3718	0.170126	0.261825
A196V/A196L (Patient 11)	Homo_sapiens_tRNA-Cys-GCA-19	Cys	GCA	19	Non_ADAT_target	3.1644	-1.92155	-1.31994	0.186855	0.285546
A196V/A196L (Patient 11)	Homo_sapiens_tRNA-Arg-CCT-3	Arg	CCT	3	Non_ADAT_target	4249.31	-0.170585	-1.27554	0.202117	0.30671
A196V/A196L (Patient 11)	Homo_sapiens_tRNA-Cys-GCA-14	Cys	GCA	14	Non_ADAT_target	2407.39	0.863214	1.25033	0.211181	0.316043
A196V/A196L (Patient 11)	Homo_sapiens_tRNA-Lys-CTT-11	Lys	CTT	11	Non_ADAT_target	1.60442	-2.60509	-1.22077	0.222174	0.330218
A196V/A196L (Patient 11)	Homo_sapiens_tRNA-Phe-GAA-5	Phe	GAA	5	Non_ADAT_target	9.63587	0.843803	1.15913	0.246403	0.363738
A196V/A196L (Patient 11)	Homo_sapiens_tRNA-Glu-CTC-2	Glu	CTC	2	Non_ADAT_target	104.687	-0.289328	-1.15077	0.249829	0.366303
A196V/A196L (Patient 11)	Homo_sapiens_tRNA-Ile-AAT-1	Ile	AAT	1	ADAT_target	56.1398	-0.323279	-1.13478	0.256469	0.373515
A196V/A196L (Patient 11)	Homo_sapiens_tRNA-Arg-TCT-2	Arg	TCT	2	Non_ADAT_target	7379.3	0.15509	1.10982	0.267076	0.38637
A196V/A196L (Patient 11)	Homo_sapiens_tRNA-Tyr-GTA-2/5/6/8	Tyr	GTA	2/5/6/8	Non_ADAT_target	53805.9	0.311829	1.09661	0.272814	0.392057
A196V/A196L (Patient 11)	Homo_sapiens_tRNA-Ala-AGC-8	Ala	AGC	8	ADAT_target	42500	0.124689	1.07903	0.280572	0.400554
A196V/A196L (Patient 11)	Homo_sapiens_tRNA-Ile-AAT-10	Ile	AAT	10	ADAT_target	2.9887	1.85618	1.06723	0.285869	0.405448
A196V/A196L (Patient 11)	Homo_sapiens_tRNA-Ile-AAT-4	Ile	AAT	4	ADAT_target	4424.05	0.120089	1.02021	0.307631	0.43348
A196V/A196L (Patient 11)	Homo_sapiens_tRNA-Ile-AAT-7/2/5	Ile	AAT	2/4/7	ADAT_target	49007.1	-0.119464	-0.990847	0.32176	0.450464
A196V/A196L (Patient 11)	Homo_sapiens_tRNA-Leu-TAA-4	Leu	TAA	4	Non_ADAT_target	1.72156	-1.64452	-0.985452	0.324402	0.451252
A196V/A196L (Patient 11)	Homo_sapiens_tRNA-Tyr-GTA-7	Tyr	GTA	7	Non_ADAT_target	113.32	0.380415	0.979135	0.327513	0.452677
A196V/A196L (Patient 11)	Homo_sapiens_tRNA-Lys-CTT-4	Lys	CTT	4	Non_ADAT_target	2109.1	-0.162152	-0.964478	0.334806	0.459829
A196V/A196L (Patient 11)	Homo_sapiens_tRNA-Arg-ACG-1	Arg	ACG	1	ADAT_target	49843.7	-0.0656335	-0.959031	0.337543	0.460672
A196V/A196L (Patient 11)	Homo_sapiens_tRNA-Gln-CTG-5	Gln	CTG	5	Non_ADAT_target	135.384	-0.21209	-0.953117	0.340531	0.461845
A196V/A196L (Patient 11)	Homo_sapiens_tRNA-Glu-CTC-1	Glu	CTC	1	Non_ADAT_target	88242.3	-0.112952	-0.925384	0.354766	0.476557
A196V/A196L (Patient 11)	Homo_sapiens_tRNA-iMet-CAT-3	iMet	CAT	3	Non_ADAT_target	13.8278	0.624925	0.923454	0.355771	0.476557
A196V/A196L (Patient 11)	Homo_sapiens_tRNA-Leu-TAG-1	Leu	TAG	1	Non_ADAT_target	8964	0.119504	0.907071	0.364369	0.48508
A196V/A196L (Patient 11)	Homo_sapiens_tRNA-Ala-TGC-3	Ala	TGC	3	Non_ADAT_target	33119.3	0.0670794	0.880929	0.378356	0.494598
A196V/A196L (Patient 11)	Homo_sapiens_tRNA-Ser-CGA-1	Ser	CGA	1	Non_ADAT_target	9151.46	-0.076358	-0.888907	0.374053	0.494598
A196V/A196L (Patient 11)	Homo_sapiens_tRNA-Val-TAC-3	Val	TAC	3	Non_ADAT_target	1864.13	0.118237	0.881096	0.378266	0.494598
A196V/A196L (Patient 11)	Homo_sapiens_tRNA-Glu-TTC-2	Glu	TTC	2	Non_ADAT_target	28393.6	-0.08173	-0.873423	0.382433	0.496934
A196V/A196L (Patient 11)	Homo_sapiens_tRNA-Phe-GAA-1	Phe	GAA	1	Non_ADAT_target	46775.5	0.0913431	0.795447	0.426353	0.547448
A196V/A196L (Patient 11)	Homo_sapiens_tRNA-Ser-AGA-4	Ser	AGA	4	ADAT_target	129.966	-0.184772	-0.796051	0.426003	0.547448
A196V/A196L (Patient 11)	Homo_sapiens_tRNA-Gln-CTG-9	Gln	CTG	9	Non_ADAT_target	1.60518	1.36652	0.77352	0.439214	0.560644
A196V/A196L (Patient 11)	Homo_sapiens_tRNA-Gln-TTG-3	Gln	TTG	3	Non_ADAT_target	17592.4	-0.0903411	-0.75165	0.452262	0.573923
A196V/A196L (Patient 11)	Homo_sapiens_tRNA-Leu-CAG-1	Leu	CAG	1	Non_ADAT_target	36927.7	-0.221145	-0.734728	0.462505	0.583509
A196V/A196L (Patient 11)	Homo_sapiens_tRNA-Cys-GCA-6/1/10/15/18	Cys	GCA	6/1/10/15/18	Non_ADAT_target	11342.4	-0.15314	-0.698292	0.484994	0.608345
A196V/A196L (Patient 11)	Homo_sapiens_tRNA-Cys-GCA-16	Cys	GCA	16	Non_ADAT_target	2.59352	-0.879523	-0.691045	0.489537	0.610515
A196V/A196L (Patient 11)	Homo_sapiens_tRNA-Val-TAC-1	Val	TAC	1	Non_ADAT_target	13734.8	0.0876223	0.684865	0.493429	0.611852
A196V/A196L (Patient 11)	Homo_sapiens_tRNA-Asp-GTC-4	Asp	GTC	4	Non_ADAT_target	4.4307	0.683877	0.664782	0.50619	0.6206
A196V/A196L (Patient 11)	Homo_sapiens_tRNA-Ile-GAT-1	Ile	GAT	1	Non_ADAT_target	4.74139	-0.656529	-0.66476	0.506204	0.6206
A196V/A196L (Patient 11)	Homo_sapiens_tRNA-Gly-TCC-1/2/3	Gly	TCC	1/2/3	Non_ADAT_target	67639.3	0.0575668	0.63989	0.522244	0.633707
A196V/A196L (Patient 11)	Homo_sapiens_tRNA-Thr-CGT-3	Thr	CGT	3	Non_ADAT_target	1816.12	0.0748877	0.639135	0.522735	0.633707
A196V/A196L (Patient 11)	Homo_sapiens_tRNA-Arg-TCT-3	Arg	TCT	3	Non_ADAT_target	7090.9	0.0972394	0.622018	0.53393	0.642984
A196V/A196L (Patient 11)	Homo_sapiens_tRNA-Ser-CGA-4	Ser	CGA	4	Non_ADAT_target	5213.05	0.0630928	0.618396	0.536314	0.642984
A196V/A196L (Patient 11)	Homo_sapiens_tRNA-Ala-AGC-15	Ala	AGC	15	ADAT_target	126.648	0.255777	0.606288	0.544323	0.649001
A196V/A196L (Patient 11)	Homo_sapiens_tRNA-Gly-GCC-3	Gly	GCC	3	Non_ADAT_target	2.81586	0.861302	0.591608	0.554113	0.657063
A196V/A196L (Patient 11)	Homo_sapiens_tRNA-Tyr-GTA-3	Tyr	GTA	3	Non_ADAT_target	10686.8	0.15966	0.57901	0.562583	0.663481
A196V/A196L (Patient 11)	Homo_sapiens_tRNA-Lys-TTT-6	Lys	TTT	6	Non_ADAT_target	5783.57	0.194918	0.548691	0.583217	0.684098
A196V/A196L (Patient 11)	Homo_sapiens_tRNA-Val-AAC-5	Val	AAC	5	ADAT_target	88.442	-0.135699	-0.534741	0.592829	0.688377
A196V/A196L (Patient 11)	Homo_sapiens_tRNA-Val-CAC-2	Val	CAC	2	Non_ADAT_target	11168.2	-0.0708781	-0.534191	0.59321	0.688377
A196V/A196L (Patient 11)	Homo_sapiens_tRNA-Cys-GCA-7	Cys	GCA	7	Non_ADAT_target	3.57979	0.606235	0.509138	0.610656	0.701123
A196V/A196L (Patient 11)	Homo_sapiens_tRNA-Gln-CTG-7	Gln	CTG	7	Non_ADAT_target	4.08772	0.700223	0.510798	0.609493	0.701123
A196V/A196L (Patient 11)	Homo_sapiens_tRNA-Glu-CTC-7	Glu	CTC	7	Non_ADAT_target	3.27942	0.54273	0.485881	0.627051	0.716159
A196V/A196L (Patient 11)	Homo_sapiens_tRNA-Asn-GTT-7	Asn	GTT	7	Non_ADAT_target	2.20138	-0.659122	-0.464165	0.64253	0.726192
A196V/A196L (Patient 11)	Homo_sapiens_tRNA-Cys-GCA-17	Cys	GCA	17	Non_ADAT_target	8.31738	-0.352921	-0.465205	0.641785	0.726192
A196V/A196L (Patient 11)	Homo_sapiens_tRNA-Ala-TGC-1	Ala	TGC	1	Non_ADAT_target	4059.52	-0.0434587	-0.454039	0.649801	0.730605
A196V/A196L (Patient 11)	Homo_sapiens_tRNA-Ala-TGC-6	Ala	TGC	6	Non_ADAT_target	410.19	0.101319	0.424212	0.671412	0.747825
A196V/A196L (Patient 11)	Homo_sapiens_tRNA-Pro-TGG-3	Pro	TGG	3	Non_ADAT_target	23027.9	0.0529253	0.423393	0.672008	0.747825
A196V/A196L (Patient 11)	Homo_sapiens_tRNA-Ser-GCT-6	Ser	GCT	6	Non_ADAT_target	49.8836	-0.204387	-0.399255	0.689705	0.763602
A196V/A196L (Patient 11)	Homo_sapiens_tRNA-Gln-CTG-1	Gln	CTG	1	Non_ADAT_target	89080.5	0.0332761	0.369439	0.7118	0.784064
A196V/A196L (Patient 11)	Homo_sapiens_tRNA-Ala-CGC-2	Ala	CGC	2	Non_ADAT_target	10664.9	0.0285497	0.342955	0.731632	0.801839
A196V/A196L (Patient 11)	Homo_sapiens_tRNA-Ala-TGC-4	Ala	TGC	4	Non_ADAT_target	10294.9	-0.0307311	-0.324885	0.745268	0.811683
A196V/A196L (Patient 11)	Homo_sapiens_tRNA-Asp-GTC-1	Asp	GTC	1	Non_ADAT_target	9462.29	0.0442118	0.321153	0.748095	0.811683
A196V/A196L (Patient 11)	Homo_sapiens_tRNA-Trp-CCA-3/5	Trp	CCA	3/5	Non_ADAT_target	18964	0.0398904	0.280426	0.779151	0.841173
A196V/A196L (Patient 11)	Homo_sapiens_tRNA-Glu-TTC-14	Glu	TTC	14	Non_ADAT_target	61.8235	0.112911	0.250981	0.801829	0.857128
A196V/A196L (Patient 11)	Homo_sapiens_tRNA-Leu-TAG-2	Leu	TAG	2	Non_ADAT_target	5547.92	-0.040889	-0.240049	0.810292	0.861928
A196V/A196L (Patient 11)	Homo_sapiens_tRNA-Arg-CCT-5	Arg	CCT	5	Non_ADAT_target	3.38863	0.271266	0.230186	0.817947	0.865827
A196V/A196L (Patient 11)	Homo_sapiens_tRNA-Cys-GCA-8	Cys	GCA	8	Non_ADAT_target	11233.4	-0.0590491	-0.193126	0.846861	0.892081
A196V/A196L (Patient 11)	Homo_sapiens_tRNA-Arg-TCT-5	Arg	TCT	5	Non_ADAT_target	7.23138	-0.148748	-0.18685	0.851778	0.892927
A196V/A196L (Patient 11)	Homo_sapiens_tRNA-Cys-GCA-4	Cys	GCA	4	Non_ADAT_target	4702.11	-0.0247218	-0.15033	0.880504	0.914208
A196V/A196L (Patient 11)	Homo_sapiens_tRNA-Gly-CCC-2	Gly	CCC	2	Non_ADAT_target	75768.1	-0.0198738	-0.154799	0.87698	0.914208
A196V/A196L (Patient 11)	Homo_sapiens_tRNA-Pro-AGG-3	Pro	AGG	3	ADAT_target	1.8034	0.15472	0.109702	0.912646	0.943067
A196V/A196L (Patient 11)	Homo_sapiens_tRNA-Gly-TCC-4	Gly	TCC	4	Non_ADAT_target	5.72968	-0.0782593	-0.090837	0.927622	0.950042
A196V/A196L (Patient 11)	Homo_sapiens_tRNA-Leu-TAG-3	Leu	TAG	3	Non_ADAT_target	7867.83	-0.0174106	-0.090171	0.928151	0.950042
A196V/A196L (Patient 11)	Homo_sapiens_tRNA-Ala-TGC-2	Ala	TGC	2	Non_ADAT_target	1936.79	0.00445013	0.0503077	0.959877	0.973973
A196V/A196L (Patient 11)	Homo_sapiens_tRNA-Lys-CTT-5	Lys	CTT	5	Non_ADAT_target	4.26357	-0.0477051	-0.0495162	0.960508	0.973973
A196V/A196L (Patient 11)	Homo_sapiens_tRNA-Lys-TTT-9	Lys	TTT	9	Non_ADAT_target	2.82673	-0.0669363	-0.0421063	0.966414	0.975404
A196V/A196L (Patient 11)	Homo_sapiens_tRNA-Gly-CCC-5	Gly	CCC	5	Non_ADAT_target	1.65258	0.0749074	0.0336592	0.973149	0.977654
A196V/A196L (Patient 11)	Homo_sapiens_tRNA-Cys-GCA-3	Cys	GCA	3	Non_ADAT_target	1.78031	0.0196045	0.0119674	0.990452	0.990452
A196V/A196L (Patient 11)	Homo_sapiens_tRNA-Ala-AGC-18	Ala	AGC	18	ADAT_target	0.0880713	-0.73066	-0.160704	0.872327	NA
A196V/A196L (Patient 11)	Homo_sapiens_tRNA-Ala-AGC-19	Ala	AGC	19	ADAT_target	0.130926	-1.02055	-0.225392	0.821675	NA
A196V/A196L (Patient 11)	Homo_sapiens_tRNA-Ala-AGC-20	Ala	AGC	20	ADAT_target	0	NA	NA	NA	NA
A196V/A196L (Patient 11)	Homo_sapiens_tRNA-Ala-AGC-21	Ala	AGC	21	ADAT_target	0	NA	NA	NA	NA
A196V/A196L (Patient 11)	Homo_sapiens_tRNA-Ala-AGC-23	Ala	AGC	23	ADAT_target	0	NA	NA	NA	NA
A196V/A196L (Patient 11)	Homo_sapiens_tRNA-Ala-CGC-5	Ala	CGC	5	Non_ADAT_target	0.150607	0	0	1	NA
A196V/A196L (Patient 11)	Homo_sapiens_tRNA-Ala-TGC-7	Ala	TGC	7	Non_ADAT_target	0.83354	-1.2632	-0.587668	0.556755	NA
A196V/A196L (Patient 11)	Homo_sapiens_tRNA-Ala-TGC-8	Ala	TGC	8	Non_ADAT_target	0	NA	NA	NA	NA
A196V/A196L (Patient 11)	Homo_sapiens_tRNA-Ala-TGC-9	Ala	TGC	9	Non_ADAT_target	0	NA	NA	NA	NA
A196V/A196L (Patient 11)	Homo_sapiens_tRNA-Arg-CCT-6	Arg	CCT	6	Non_ADAT_target	1.07409	1.5584	0.627353	0.530428	NA
A196V/A196L (Patient 11)	Homo_sapiens_tRNA-Arg-CCT-7	Arg	CCT	7	Non_ADAT_target	0	NA	NA	NA	NA
A196V/A196L (Patient 11)	Homo_sapiens_tRNA-Arg-TCG-6	Arg	TCG	6	Non_ADAT_target	0	NA	NA	NA	NA
A196V/A196L (Patient 11)	Homo_sapiens_tRNA-Asn-ATT-1	Asn	ATT	1	Non_ADAT_target	0	NA	NA	NA	NA
A196V/A196L (Patient 11)	Homo_sapiens_tRNA-Asn-GTT-11	Asn	GTT	11	Non_ADAT_target	1.21411	0.0978224	0.0524468	0.958173	NA
A196V/A196L (Patient 11)	Homo_sapiens_tRNA-Asn-GTT-12	Asn	GTT	12	Non_ADAT_target	0	NA	NA	NA	NA
A196V/A196L (Patient 11)	Homo_sapiens_tRNA-Asn-GTT-13	Asn	GTT	13	Non_ADAT_target	0	NA	NA	NA	NA
A196V/A196L (Patient 11)	Homo_sapiens_tRNA-Asn-GTT-14	Asn	GTT	14	Non_ADAT_target	0.388641	0.0298814	0.00661436	0.994723	NA
A196V/A196L (Patient 11)	Homo_sapiens_tRNA-Asn-GTT-16	Asn	GTT	16	Non_ADAT_target	0	NA	NA	NA	NA
A196V/A196L (Patient 11)	Homo_sapiens_tRNA-Asn-GTT-17	Asn	GTT	17	Non_ADAT_target	0.508769	-0.0266792	-0.00867702	0.993077	NA
A196V/A196L (Patient 11)	Homo_sapiens_tRNA-Asn-GTT-18	Asn	GTT	18	Non_ADAT_target	0.0880713	-0.73066	-0.160704	0.872327	NA
A196V/A196L (Patient 11)	Homo_sapiens_tRNA-Asn-GTT-20	Asn	GTT	20	Non_ADAT_target	0	NA	NA	NA	NA
A196V/A196L (Patient 11)	Homo_sapiens_tRNA-Asn-GTT-21	Asn	GTT	21	Non_ADAT_target	0	NA	NA	NA	NA
A196V/A196L (Patient 11)	Homo_sapiens_tRNA-Asn-GTT-22	Asn	GTT	22	Non_ADAT_target	0	NA	NA	NA	NA
A196V/A196L (Patient 11)	Homo_sapiens_tRNA-Asn-GTT-25	Asn	GTT	25	Non_ADAT_target	0	NA	NA	NA	NA
A196V/A196L (Patient 11)	Homo_sapiens_tRNA-Asn-GTT-26	Asn	GTT	26	Non_ADAT_target	0	NA	NA	NA	NA
A196V/A196L (Patient 11)	Homo_sapiens_tRNA-Asn-GTT-27	Asn	GTT	27	Non_ADAT_target	0.150607	0	0	1	NA
A196V/A196L (Patient 11)	Homo_sapiens_tRNA-Asn-GTT-28	Asn	GTT	28	Non_ADAT_target	0	NA	NA	NA	NA
A196V/A196L (Patient 11)	Homo_sapiens_tRNA-Asp-GTC-5	Asp	GTC	5	Non_ADAT_target	0.101736	0	0	1	NA
A196V/A196L (Patient 11)	Homo_sapiens_tRNA-Asp-GTC-6	Asp	GTC	6	Non_ADAT_target	0	NA	NA	NA	NA
A196V/A196L (Patient 11)	Homo_sapiens_tRNA-Asp-GTC-8	Asp	GTC	8	Non_ADAT_target	0	NA	NA	NA	NA
A196V/A196L (Patient 11)	Homo_sapiens_tRNA-Asp-GTC-9	Asp	GTC	9	Non_ADAT_target	1.10745	1.28067	0.531371	0.595162	NA
A196V/A196L (Patient 11)	Homo_sapiens_tRNA-Cys-ACA-1	Cys	ACA	1	Non_ADAT_target	0	NA	NA	NA	NA
A196V/A196L (Patient 11)	Homo_sapiens_tRNA-Cys-GCA-20	Cys	GCA	20	Non_ADAT_target	0	NA	NA	NA	NA
A196V/A196L (Patient 11)	Homo_sapiens_tRNA-Cys-GCA-21	Cys	GCA	21	Non_ADAT_target	0.324602	0	0	1	NA
A196V/A196L (Patient 11)	Homo_sapiens_tRNA-Cys-GCA-22	Cys	GCA	22	Non_ADAT_target	0	NA	NA	NA	NA
A196V/A196L (Patient 11)	Homo_sapiens_tRNA-Cys-GCA-23	Cys	GCA	23	Non_ADAT_target	0.130926	-1.02055	-0.225392	0.821675	NA
A196V/A196L (Patient 11)	Homo_sapiens_tRNA-Cys-GCA-24	Cys	GCA	24	Non_ADAT_target	0	NA	NA	NA	NA
A196V/A196L (Patient 11)	Homo_sapiens_tRNA-Cys-GCA-25	Cys	GCA	25	Non_ADAT_target	0	NA	NA	NA	NA
A196V/A196L (Patient 11)	Homo_sapiens_tRNA-Gln-CTG-10	Gln	CTG	10	Non_ADAT_target	0	NA	NA	NA	NA
A196V/A196L (Patient 11)	Homo_sapiens_tRNA-Gln-CTG-11	Gln	CTG	11	Non_ADAT_target	0.856221	1.89681	0.693546	0.487967	NA
A196V/A196L (Patient 11)	Homo_sapiens_tRNA-Gln-CTG-12	Gln	CTG	12	Non_ADAT_target	0	NA	NA	NA	NA
A196V/A196L (Patient 11)	Homo_sapiens_tRNA-Gln-CTG-13	Gln	CTG	13	Non_ADAT_target	0	NA	NA	NA	NA
A196V/A196L (Patient 11)	Homo_sapiens_tRNA-Gln-CTG-16	Gln	CTG	16	Non_ADAT_target	0	NA	NA	NA	NA
A196V/A196L (Patient 11)	Homo_sapiens_tRNA-Gln-CTG-17	Gln	CTG	17	Non_ADAT_target	0	NA	NA	NA	NA
A196V/A196L (Patient 11)	Homo_sapiens_tRNA-Gln-CTG-8	Gln	CTG	8	Non_ADAT_target	0	NA	NA	NA	NA
A196V/A196L (Patient 11)	Homo_sapiens_tRNA-Gln-TTG-10	Gln	TTG	10	Non_ADAT_target	0	NA	NA	NA	NA
A196V/A196L (Patient 11)	Homo_sapiens_tRNA-Gln-TTG-5	Gln	TTG	5	Non_ADAT_target	0	NA	NA	NA	NA
A196V/A196L (Patient 11)	Homo_sapiens_tRNA-Gln-TTG-6	Gln	TTG	6	Non_ADAT_target	0	NA	NA	NA	NA
A196V/A196L (Patient 11)	Homo_sapiens_tRNA-Glu-CTC-16	Glu	CTC	16	Non_ADAT_target	0	NA	NA	NA	NA
A196V/A196L (Patient 11)	Homo_sapiens_tRNA-Glu-CTC-3	Glu	CTC	3	Non_ADAT_target	0.407696	2.09018	0.460262	0.645328	NA
A196V/A196L (Patient 11)	Homo_sapiens_tRNA-Glu-CTC-5	Glu	CTC	5	Non_ADAT_target	0	NA	NA	NA	NA
A196V/A196L (Patient 11)	Homo_sapiens_tRNA-Glu-TTC-11	Glu	TTC	11	Non_ADAT_target	0	NA	NA	NA	NA
A196V/A196L (Patient 11)	Homo_sapiens_tRNA-Glu-TTC-12	Glu	TTC	12	Non_ADAT_target	0.130926	-1.02055	-0.225392	0.821675	NA
A196V/A196L (Patient 11)	Homo_sapiens_tRNA-Glu-TTC-13	Glu	TTC	13	Non_ADAT_target	0	NA	NA	NA	NA
A196V/A196L (Patient 11)	Homo_sapiens_tRNA-Glu-TTC-5	Glu	TTC	5	Non_ADAT_target	0	NA	NA	NA	NA
A196V/A196L (Patient 11)	Homo_sapiens_tRNA-Glu-TTC-6	Glu	TTC	6	Non_ADAT_target	0	NA	NA	NA	NA
A196V/A196L (Patient 11)	Homo_sapiens_tRNA-Glu-TTC-7	Glu	TTC	7	Non_ADAT_target	0.252719	1.55052	0.340316	0.733619	NA
A196V/A196L (Patient 11)	Homo_sapiens_tRNA-Glu-TTC-9	Glu	TTC	9	Non_ADAT_target	0	NA	NA	NA	NA
A196V/A196L (Patient 11)	Homo_sapiens_tRNA-Gly-CCC-3	Gly	CCC	3	Non_ADAT_target	0	NA	NA	NA	NA
A196V/A196L (Patient 11)	Homo_sapiens_tRNA-Gly-CCC-4	Gly	CCC	4	Non_ADAT_target	0	NA	NA	NA	NA
A196V/A196L (Patient 11)	Homo_sapiens_tRNA-Gly-CCC-6	Gly	CCC	6	Non_ADAT_target	0	NA	NA	NA	NA
A196V/A196L (Patient 11)	Homo_sapiens_tRNA-Gly-CCC-7	Gly	CCC	7	Non_ADAT_target	0	NA	NA	NA	NA
A196V/A196L (Patient 11)	Homo_sapiens_tRNA-Gly-CCC-8	Gly	CCC	8	Non_ADAT_target	0	NA	NA	NA	NA
A196V/A196L (Patient 11)	Homo_sapiens_tRNA-Gly-GCC-4	Gly	GCC	4	Non_ADAT_target	0.257715	1.68474	0.37011	0.711301	NA
A196V/A196L (Patient 11)	Homo_sapiens_tRNA-Gly-GCC-5	Gly	GCC	5	Non_ADAT_target	0	NA	NA	NA	NA
A196V/A196L (Patient 11)	Homo_sapiens_tRNA-Gly-GCC-6	Gly	GCC	6	Non_ADAT_target	0	NA	NA	NA	NA
A196V/A196L (Patient 11)	Homo_sapiens_tRNA-Gly-TCC-5	Gly	TCC	5	Non_ADAT_target	0.917592	1.93376	0.710349	0.477488	NA
A196V/A196L (Patient 11)	Homo_sapiens_tRNA-Gly-TCC-6	Gly	TCC	6	Non_ADAT_target	0.252343	0	0	1	NA
A196V/A196L (Patient 11)	Homo_sapiens_tRNA-Ile-AAT-11	Ile	AAT	11	ADAT_target	0	NA	NA	NA	NA
A196V/A196L (Patient 11)	Homo_sapiens_tRNA-Ile-AAT-9	Ile	AAT	9	ADAT_target	0	NA	NA	NA	NA
A196V/A196L (Patient 11)	Homo_sapiens_tRNA-Leu-AAG-6	Leu	AAG	6	ADAT_target	0.359827	2.50748	0.554506	0.579233	NA
A196V/A196L (Patient 11)	Homo_sapiens_tRNA-Leu-AAG-7	Leu	AAG	7	ADAT_target	0	NA	NA	NA	NA
A196V/A196L (Patient 11)	Homo_sapiens_tRNA-Leu-AAG-8	Leu	AAG	8	ADAT_target	0	NA	NA	NA	NA
A196V/A196L (Patient 11)	Homo_sapiens_tRNA-Leu-CAA-5	Leu	CAA	5	Non_ADAT_target	0.0722588	0	0	1	NA
A196V/A196L (Patient 11)	Homo_sapiens_tRNA-Leu-CAA-6	Leu	CAA	6	Non_ADAT_target	0.632526	2.77766	0.963396	0.335349	NA
A196V/A196L (Patient 11)	Homo_sapiens_tRNA-Leu-TAA-5	Leu	TAA	5	Non_ADAT_target	0.252719	1.55052	0.340316	0.733619	NA
A196V/A196L (Patient 11)	Homo_sapiens_tRNA-Leu-TAG-4	Leu	TAG	4	Non_ADAT_target	0	NA	NA	NA	NA
A196V/A196L (Patient 11)	Homo_sapiens_tRNA-Lys-CTT-10	Lys	CTT	10	Non_ADAT_target	0	NA	NA	NA	NA
A196V/A196L (Patient 11)	Homo_sapiens_tRNA-Lys-CTT-12	Lys	CTT	12	Non_ADAT_target	0.276107	1.55163	0.370267	0.711184	NA
A196V/A196L (Patient 11)	Homo_sapiens_tRNA-Lys-CTT-13	Lys	CTT	13	Non_ADAT_target	0.578909	1.67044	0.468232	0.639619	NA
A196V/A196L (Patient 11)	Homo_sapiens_tRNA-Lys-CTT-14	Lys	CTT	14	Non_ADAT_target	0.101736	0	0	1	NA
A196V/A196L (Patient 11)	Homo_sapiens_tRNA-Lys-CTT-15	Lys	CTT	15	Non_ADAT_target	0	NA	NA	NA	NA
A196V/A196L (Patient 11)	Homo_sapiens_tRNA-Lys-CTT-16	Lys	CTT	16	Non_ADAT_target	0	NA	NA	NA	NA
A196V/A196L (Patient 11)	Homo_sapiens_tRNA-Lys-CTT-6	Lys	CTT	6	Non_ADAT_target	0.428678	2.36307	0.640647	0.521752	NA
A196V/A196L (Patient 11)	Homo_sapiens_tRNA-Lys-CTT-7	Lys	CTT	7	Non_ADAT_target	0	NA	NA	NA	NA
A196V/A196L (Patient 11)	Homo_sapiens_tRNA-Lys-CTT-8	Lys	CTT	8	Non_ADAT_target	0.233038	-0.104332	-0.0230731	0.981592	NA
A196V/A196L (Patient 11)	Homo_sapiens_tRNA-Lys-CTT-9	Lys	CTT	9	Non_ADAT_target	0.0722588	0	0	1	NA
A196V/A196L (Patient 11)	Homo_sapiens_tRNA-Lys-TTT-10	Lys	TTT	10	Non_ADAT_target	0.16033	-0.730661	-0.160704	0.872326	NA
A196V/A196L (Patient 11)	Homo_sapiens_tRNA-Lys-TTT-11	Lys	TTT	11	Non_ADAT_target	0	NA	NA	NA	NA
A196V/A196L (Patient 11)	Homo_sapiens_tRNA-Lys-TTT-12	Lys	TTT	12	Non_ADAT_target	0	NA	NA	NA	NA
A196V/A196L (Patient 11)	Homo_sapiens_tRNA-Lys-TTT-13	Lys	TTT	13	Non_ADAT_target	0	NA	NA	NA	NA
A196V/A196L (Patient 11)	Homo_sapiens_tRNA-Lys-TTT-14	Lys	TTT	14	Non_ADAT_target	0.102112	1.55052	0.340317	0.733618	NA
A196V/A196L (Patient 11)	Homo_sapiens_tRNA-Lys-TTT-15	Lys	TTT	15	Non_ADAT_target	0.102112	1.55052	0.340317	0.733618	NA
A196V/A196L (Patient 11)	Homo_sapiens_tRNA-Lys-TTT-7	Lys	TTT	7	Non_ADAT_target	0.689156	0.789108	0.307727	0.75829	NA
A196V/A196L (Patient 11)	Homo_sapiens_tRNA-Lys-TTT-8	Lys	TTT	8	Non_ADAT_target	0	NA	NA	NA	NA
A196V/A196L (Patient 11)	Homo_sapiens_tRNA-Met-CAT-7	Met	CAT	7	Non_ADAT_target	0.218997	-1.83148	-0.411879	0.680428	NA
A196V/A196L (Patient 11)	Homo_sapiens_tRNA-Phe-GAA-11	Phe	GAA	11	Non_ADAT_target	0	NA	NA	NA	NA
A196V/A196L (Patient 11)	Homo_sapiens_tRNA-Phe-GAA-12	Phe	GAA	12	Non_ADAT_target	0	NA	NA	NA	NA
A196V/A196L (Patient 11)	Homo_sapiens_tRNA-Phe-GAA-6	Phe	GAA	6	Non_ADAT_target	0	NA	NA	NA	NA
A196V/A196L (Patient 11)	Homo_sapiens_tRNA-Phe-GAA-7	Phe	GAA	7	Non_ADAT_target	0.222866	0	0	1	NA
A196V/A196L (Patient 11)	Homo_sapiens_tRNA-Phe-GAA-8	Phe	GAA	8	Non_ADAT_target	0.0722588	0	0	1	NA
A196V/A196L (Patient 11)	Homo_sapiens_tRNA-Pro-AGG-4	Pro	AGG	4	ADAT_target	0	NA	NA	NA	NA
A196V/A196L (Patient 11)	Homo_sapiens_tRNA-Pro-GGG-1	Pro	GGG	1	Non_ADAT_target	0	NA	NA	NA	NA
A196V/A196L (Patient 11)	Homo_sapiens_tRNA-Pro-TGG-4	Pro	TGG	4	Non_ADAT_target	0	NA	NA	NA	NA
A196V/A196L (Patient 11)	Homo_sapiens_tRNA-Pro-TGG-5	Pro	TGG	5	Non_ADAT_target	0	NA	NA	NA	NA
A196V/A196L (Patient 11)	Homo_sapiens_tRNA-SeC-TCA-2	SeC	TCA	2	Non_ADAT_target	0	NA	NA	NA	NA
A196V/A196L (Patient 11)	Homo_sapiens_tRNA-SeC-TCA-3	SeC	TCA	3	Non_ADAT_target	0.257715	1.68474	0.37011	0.711301	NA
A196V/A196L (Patient 11)	Homo_sapiens_tRNA-Ser-ACT-1	Ser	ACT	1	Non_ADAT_target	0.174371	1.55052	0.340316	0.733619	NA
A196V/A196L (Patient 11)	Homo_sapiens_tRNA-Ser-AGA-5	Ser	AGA	5	ADAT_target	0.0880713	-0.73066	-0.160704	0.872327	NA
A196V/A196L (Patient 11)	Homo_sapiens_tRNA-Ser-AGA-6	Ser	AGA	6	ADAT_target	0	NA	NA	NA	NA
A196V/A196L (Patient 11)	Homo_sapiens_tRNA-Sup-TTA-1	Sup	TTA	1	Non_ADAT_target	0.232662	-1.02056	-0.225395	0.821672	NA
A196V/A196L (Patient 11)	Homo_sapiens_tRNA-Thr-AGT-7	Thr	AGT	7	ADAT_target	0	NA	NA	NA	NA
A196V/A196L (Patient 11)	Homo_sapiens_tRNA-Thr-CGT-5	Thr	CGT	5	Non_ADAT_target	0	NA	NA	NA	NA
A196V/A196L (Patient 11)	Homo_sapiens_tRNA-Thr-CGT-6	Thr	CGT	6	Non_ADAT_target	0	NA	NA	NA	NA
A196V/A196L (Patient 11)	Homo_sapiens_tRNA-Tyr-ATA-1	Tyr	ATA	1	Non_ADAT_target	0	NA	NA	NA	NA
A196V/A196L (Patient 11)	Homo_sapiens_tRNA-Tyr-GTA-10	Tyr	GTA	10	Non_ADAT_target	0	NA	NA	NA	NA
A196V/A196L (Patient 11)	Homo_sapiens_tRNA-Tyr-GTA-11	Tyr	GTA	11	Non_ADAT_target	0	NA	NA	NA	NA
A196V/A196L (Patient 11)	Homo_sapiens_tRNA-Tyr-GTA-9	Tyr	GTA	9	Non_ADAT_target	0	NA	NA	NA	NA
A196V/A196L (Patient 11)	Homo_sapiens_tRNA-Val-AAC-6	Val	AAC	6	ADAT_target	0	NA	NA	NA	NA
A196V/A196L (Patient 11)	Homo_sapiens_tRNA-Val-AAC-7	Val	AAC	7	ADAT_target	0	NA	NA	NA	NA
A196V/A196L (Patient 11)	Homo_sapiens_tRNA-Val-CAC-10	Val	CAC	10	Non_ADAT_target	0	NA	NA	NA	NA
A196V/A196L (Patient 11)	Homo_sapiens_tRNA-Val-CAC-11	Val	CAC	11	Non_ADAT_target	0	NA	NA	NA	NA
A196V/A196L (Patient 11)	Homo_sapiens_tRNA-Val-CAC-13	Val	CAC	13	Non_ADAT_target	0	NA	NA	NA	NA
A196V/A196L (Patient 11)	Homo_sapiens_tRNA-Val-CAC-14	Val	CAC	14	Non_ADAT_target	0.101736	0	0	1	NA
A196V/A196L (Patient 11)	Homo_sapiens_tRNA-Val-CAC-7	Val	CAC	7	Non_ADAT_target	0	NA	NA	NA	NA
A196V/A196L (Patient 11)	Homo_sapiens_tRNA-Val-CAC-8	Val	CAC	8	Non_ADAT_target	0.910972	3.73609	1.28238	0.199708	NA
A196V/A196L (Patient 11)	Homo_sapiens_tRNA-Val-CAC-9	Val	CAC	9	Non_ADAT_target	0	NA	NA	NA	NA
